# Supplementary material for: TGF-β-mediated epithelial–mesenchymal transition and tumor-promoting effects in CMT64 cells are reflected in the transcriptomic signature of human lung adenocarcinoma
Source: Sci Rep. 2021 Nov 17;11:22380. doi: 10.1038/s41598-021-01799-x (PMC8599691; doi:10.1038/s41598-021-01799-x)
Supplement: Supplementary file 2 — Supplementary Tables. [file 41598_2021_1799_MOESM2_ESM.xls]

## Sheet: Table S1. RNA-seq analysis
Supplementary table S1.
RNA-seq analysis in CMT64 cells.
RNA-seq analyses were carried out in CMT64 cells following TGF-β and/or TNF-α treatment. RPKM data were shown.
	Gene	Control	TNF-α	TGF-β	TGF-β and TNF-α
	4933401J01Rik	0	0	0	0
	Xkr4	0.0109547	0.00354581	0.00338699	0.0253507
	Gm37180	0	0	0	0
	Gm37363	0	0	0	0
	Gm37686	0	0	0	0
	Gm37329	0	0	0	0
	Gm38148	0	0	0	0
	Gm10568	0	0	0	0
	Gm38385	0	0	0	0
	Rp1	0.00778213	0	0.00601521	0.0077181
	Gm37483	0	0	0	0
	Sox17	0.00611372	0.00296832	0.00283536	0.0121268
	Mrpl15	6.27739	5.69602	6.15997	6.54922
	Gm37144	0	0	0	0
	Lypla1	13.4691	15.8649	14.5535	14.3507
	Gm37988	0.2091	0.468563	2.78988	1.57928
	Tcea1	30.6653	41.7956	36.1661	37.9944
	Gm37277	0	0	0	0
	Rgs20	0.490889	0.558678	1.14075	1.18833
	Gm37079	0	0	0	0
	Atp6v1h	16.3624	18.1306	13.6109	13.7136
	Gm37567	0	0	0	0
	Gm38264	0	0	0	0
	Oprk1	0.00556504	0	0.0077427	0.00551924
	Gm37429	0	0	0	0
	Npbwr1	0.00359421	0.00349011	0.00333378	0.00356464
	Rb1cc1	2.8831	4.41966	4.51899	4.28581
	Alkal1	0.0136662	0	0	0
	St18	0.00205384	0.00398869	0.00571505	0.00611081
	Gm42492	0	0	0	0
	Pcmtd1	3.79208	5.30006	7.34096	7.3422
	Gm38372	0	0	0	0
	Sntg1	0.00360544	0.00700203	0.0033442	0.00715155
	Gm38024	0	0	0	0
	Gm38259	0	0	0	0
	Gm37005	0	0	0	0
	Gm37629	0	0	0	0
	Gm37143	0	0	0	0
	Rrs1	29.3776	34.8499	46.5288	51.6015
	Adhfe1	0.242227	0.296571	0.100941	0.114894
	Vxn	0	0.00395746	0.00756039	0
	Mybl1	0.966186	1.44971	1.82182	1.97685
	Vcpip1	3.40968	4.85601	4.92509	4.41163
	Sgk3	0.0317598	0.0532689	0.0508829	0.0944955
	Mcmdc2	0.0426178	0.0348492	0.0665764	0.0645129
	Tcf24	0.148744	0.270432	0.226029	0.1946
	E330040D14Rik	0	0	0	0
	Ppp1r42	0.0184303	0.0536895	0.076927	0.00913933
	Cops5	41.5834	43.3841	43.9908	45.3616
	Cspp1	3.24861	3.8964	4.49007	4.9817
	1700047N06Rik	0	0	0	0
	Arfgef1	8.07745	11.7471	9.56465	9.1125
	Gm37569	0	0	0	0
	Cpa6	0.00684365	0	0	0
	Gm38005	0	0	0	0
	Gm37133	0	0	0	0
	Prex2	0.0509176	0.105628	0.2136	0.195108
	Gm37410	0	0	0	0
	A830018L16Rik	0.00313856	0.0106668	0.0131001	0.0186764
	Gm38178	0	0	0	0
	Gm38069	0	0	0	0
	Sulf1	0.0065978	0.00320335	0.0244789	0.013087
	Slco5a1	0.00357581	0.0104167	0.0353782	0.0378281
	Gm37162	0	0	0	0
	Prdm14	0.0103509	0.0100511	0.0144013	0.00513285
	Ncoa2	5.70121	7.62711	8.52721	7.56614
	Gm38376	0	0	0	0
	Gm37409	0	0	0	0
	Gm38223	0	0	0	0
	Gm37702	0	0	0	0
	Gm38120	0	0	0	0
	Gm38380	0	0	0	0
	Tram1	30.8937	37.7047	38.7222	37.2288
	Lactb2	8.70187	10.3107	7.71529	7.83079
	Gm38319	0	0	0	0
	Xkr9	0.296263	0.254231	0.0894685	0.0888309
	Gm36947	0	0	0	0
	Gm37400	0	0	0	0
	Eya1	1.38749	1.58506	1.06507	0.974139
	Gm37444	0	0	0	0
	Msc	0.00746335	0	0.0138451	0
	Gm37412	0	0	0	0
	Trpa1	0.140076	0.111837	0.193445	0.145097
	Kcnb2	0.00175006	0.00509811	0.00811626	0.00694264
	Gm38116	0	0	0	0
	Gm37138	0	0	0	0
	Terf1	6.86895	7.45403	7.99389	7.94977
	Gm37509	0	0	0	0
	Sbspon	0.0144867	0.0234452	0.00447901	0.0335242
	4930444P10Rik	0	0.018738	0.0119324	0.0318968
	Rpl7	769.195	810.963	722.078	770.789
	Rdh10	28.9628	42.7732	234.915	229.15
	Gm38249	0	0	0	0
	Stau2	0.97928	1.20116	1.78171	1.89133
	Ube2w	5.02869	6.21549	6.36381	6.15777
	Gm38342	0	0	0	0
	Eloc	19.4607	20.0815	22.794	24.2561
	Tmem70	13.9194	16.655	17.0064	17.931
	Ly96	4.78722	4.4039	3.64186	3.89405
	4921511E07Rik	0	0	0	0
	Jph1	0.764648	0.997735	3.45509	3.26778
	Gdap1	0.0134412	0.00978892	0.0218177	0.00333265
	Pi15	0.0076671	0.00744503	0.00888944	0.001901
	Crispld1	0.00293906	0.00570785	0.00272609	0.00874461
	Crisp4	0.0193862	0.00941233	0	0
	Defb18	0	0	0	0
	Defb41	0	0	0	0
	Tfap2d	0.0075354	0	0	0
	Tfap2b	0.00212896	0.0041346	0.0059241	0.0168916
	Gm38382	0	0	0	0
	Pkhd1	0.525254	0.772033	5.02038	4.26207
	Gm37315	0	0	0	0
	Il17a	0	0	0.0315328	0.0112388
	Il17f	0.0720697	0.0612345	0.108627	0.0804112
	Mcm3	87.8191	81.0752	88.4607	91.4341
	Paqr8	13.6495	14.8953	4.7928	4.17745
	Efhc1	0.346277	0.618455	0.200741	0.159449
	Tram2	0.750158	0.849505	1.67979	1.55487
	Tmem14a	3.63423	3.74833	2.91537	2.6107
	Gm38224	0	0	0	0
	Gsta3	1.1764	1.1271	0.0727442	0.0700034
	Khdc1a	0	0	0	0.00662337
	Khdc1c	0	0	0	0
	Khdc1b	0	0.00576274	0.0110092	0.0058858
	Kcnq5	0.00570337	0.00369211	0.00881684	0.00565644
	Gm36949	0	0	0	0
	Gm38243	0	0	0	0
	Rims1	0.0126173	0.00700107	0.00835935	0.00715058
	4933415F23Rik	0	0.0217049	0.0276436	0.0147789
	Gm6420	0	0	0	0
	Ogfrl1	1.3209	1.46256	1.26201	1.34153
	B3gat2	0.192533	0.30744	0.291685	0.309762
	Smap1	17.6702	18.3268	22.2251	20.2978
	Sdhaf4	16.1259	14.6589	17.192	18.132
	Gm26524	0	0	0	0
	Fam135a	3.19931	4.50362	5.04474	4.84866
	Gm37580	0	0	0	0
	Col9a1	0.00646521	0.00627794	0.0149919	0.00961801
	Col19a1	0.0029968	0.00291	0.00555931	0.00297214
	Lmbrd1	6.30857	7.05145	5.6032	5.20651
	Adgrb3	0.00225908	0	0.00419078	0.00672147
	Gm20172	0	0	0	0
	Gm37543	0	0	0	0
	Gm37331	0	0	0	0
	Gm37211	0	0	0	0
	Gm37862	0	0	0	0
	Gm38286	0	0	0	0
	Gm37880	0	0	0	0
	Gm37011	0	0	0	0
	Gm37051	0	0	0	0
	Gm38260	0	0	0	0
	Gm37628	0	0	0	0
	8030445P17Rik	0	0	0	0
	Gm38198	0	0	0	0
	Gm37077	0	0	0	0
	Gm37895	0	0	0	0
	Gm36952	0	0	0	0
	Gm37602	0	0	0	0
	2900022M07Rik	0	0	0	0
	2900002M20Rik	0	0	0	0
	Gm9884	0	0	0	0
	4931408C20Rik	0	0	0.00285047	0.00304786
	Gm38089	0	0	0	0
	Gm597	0.00919282	0.00446328	0.00852671	0.00455859
	Phf3	16.0553	20.1868	18.8928	18.4489
	Gm37522	0	0	0	0
	Gm37906	0	0	0	0
	Ptp4a1_1	1.15907	1.63958	1.40633	1.79887
	Ptp4a1_2	35.1066	47.5566	43.3508	47.9911
	AC153137.1	0	0	0	0
	4931428L18Rik	0.0390289	0.0126328	0.00603349	0
	Lgsn	0	0.0133046	0	0.0271774
	Pih1d3	0	0.0177608	0.00848264	0.00907005
	Khdrbs2	0.0117121	0.0101092	0.0265552	0.0193596
	Gm37999	0	0	0	0
	Gm37110	0	0	0	0
	Gm37911	0	0	0	0
	Gm9839	0	0	0	0
	Gm37792	0	0	0	0
	Gm5415	0.0220612	0.0214222	0.0136418	0.0145865
	Gm37426	0	0	0	0
	Gm37151	0	0	0	0
	Prim2	13.4311	12.1743	11.7848	13.074
	Gm37618	0	0	0	0
	1700001G17Rik	0	0	0	0
	Gm38173	0	0	0	0
	Rab23	3.53323	3.77286	5.53432	5.25051
	Bag2	26.6681	23.9005	17.9331	18.5523
	Gm37905	0	0	0	0
	Zfp451	1.63203	2.14232	3.06559	2.85924
	Bend6	0.101378	0.0621736	0.202911	0.111127
	Gm37067	0	0	0	0
	Dst	4.16687	5.8261	9.07352	8.18754
	Gm37354	0	0	0	0
	Gm38157	0	0	0	0
	A930005N03Rik	0	0	0	0
	Gm37385	0	0	0	0
	Ccdc115	16.741	15.4701	13.6871	14.2104
	Imp4	11.8547	12.3054	12.9135	13.4973
	Ptpn18	0.139846	0.150884	0.0360314	0.0231159
	Prss39	0.00995486	0	0	0.00987295
	Cfc1	0.0127595	0	0	0
	Prss40	0	0.00612137	0	0.00625209
	Amer3	0.00302136	0.00293385	0.00560488	0.011986
	Arhgef4	0.0943633	0.0773129	0.0642767	0.119908
	Fam168b	36.7017	40.6194	43.1323	40.2337
	Gm37127	0	0	0	0
	Plekhb2	13.6536	13.8422	12.41	11.5541
	Gm38049	0	0	0	0
	Hs6st1	22.1152	18.6994	15.3664	15.4998
	Uggt1	8.31623	9.27218	11.999	11.5114
	Neurl3	16.5079	24.3811	4.73662	8.79149
	Arid5a	4.21517	5.14656	11.2615	12.0176
	Kansl3	18.7775	20.5253	29.7327	27.6526
	Fer1l5	0.156582	0.143938	0.298219	0.273317
	Lman2l	4.8828	4.48777	8.36806	7.9672
	Cnnm4	7.69283	8.63755	21.3737	21.1201
	Gm37909	0	0	0	0
	Cnnm3	5.0652	4.53865	5.94251	6.40126
	Ankrd23	2.35845	2.39499	2.17702	2.60395
	Gm42417	0.610173	0.376542	0.312072	0.175324
	Ankrd39	3.09949	3.18702	3.04426	3.62631
	Sema4c	5.54077	5.8367	9.36621	9.8481
	Fam178b	0.0163288	0.0211411	0.0100971	0.00539813
	Cox5b	116.457	93.3497	93.9178	101.222
	Actr1b	37.0703	34.6383	47.5946	44.7382
	4933424G06Rik	0.0453514	0.0264227	0	0.026987
	Zap70	0.0218164	0.0105923	0.177062	0.0595015
	Tmem131	12.1789	11.8365	14.5557	12.7162
	Gm37506	0	0	0	0
	F830112A20Rik	0	0	0	0
	Vwa3b	0.0076103	0.00246329	0	0
	Cnga3	0.00670702	0.00976913	0.0186631	0.0133037
	1700074A21Rik	0	0	0	0
	Inpp4a	1.27419	1.43933	1.7401	1.7651
	Gm37135	0	0	0	0
	Coa5	14.6404	16.6214	18.0244	17.2182
	Unc50	28.0274	28.9188	29.6081	29.2449
	Mgat4a	0.58509	0.687016	1.7767	1.70512
	4930594C11Rik	0	0	0	0
	2010300C02Rik	7.0049	5.14657	4.7293	3.50864
	4930470B04Rik	0	0	0	0
	Gm19863	0	0	0	0
	Tsga10	0.144055	0.191932	0.439694	0.315643
	Lipt1	1.94098	1.99156	3.04857	2.95168
	Mitd1	4.95487	5.7554	4.21615	3.90759
	Mrpl30	21.0428	21.0748	16.9042	19.0678
	Lyg2	0	0.0100511	0.00480043	0
	Lyg1	0	0	0	0.0163893
	Txndc9	6.71722	7.55014	7.06656	7.37322
	Eif5b	14.3863	17.3839	21.2132	19.7452
	Rev1	4.31522	5.78008	5.35441	5.31181
	Aff3	0.00653794	0.00846476	0.0060642	0.0129683
	2610300A13Rik	0	0	0	0
	Lonrf2	0.00382857	0.00557652	0.00710232	0.0056956
	Chst10	0.00196096	0.00571249	0.00727549	0.011669
	Nms	0	0	0	0
	Pdcl3	10.4708	10.5665	12.5941	12.6799
	Gm37309	0	0	0	0
	Gm37091	0	0	0	0
	Npas2	0.00293906	0.00285393	0.00545219	0.0145744
	Rpl31	664.98	642.528	543.373	572.11
	Tbc1d8	0.401206	0.484994	0.37973	0.378957
	Gm37265	0	0	0	0
	Cnot11	15.9147	15.3945	17.6742	19.6011
	Rnf149	19.0581	20.957	21.1098	21.7161
	Creg2	0.0130716	0.0148085	0.00404148	0.00648201
	Rfx8	0	0	0.0122593	0.0065541
	Gm3646	0	0	0	0
	Map4k4	41.0129	42.7918	61.3532	63.0004
	4930456G14Rik	0	0	0	0
	Il1r2	0.0139097	0.0135068	0.0258036	0.00689761
	Gm37347	0	0	0	0
	Il1r1	13.2178	14.7735	11.3764	10.0852
	Gm38070	0	0	0	0
	Il1rl2	0	0.0152311	0.00290977	0.00622252
	Il1rl1	0.00577451	0.0112145	0.0571317	0.078269
	Il18r1	0.110192	0.120375	0.398608	0.543693
	Il18rap	0.48856	0.864479	2.32622	3.01761
	Slc9a4	0.0100478	0.00325227	0.0714516	0.0631126
	Gm37435	0	0	0	0
	Slc9a2	0.0935394	0.169274	0.646768	0.668363
	Mfsd9	0.620647	0.416037	0.497681	0.512288
	Tmem182	0.0146574	0.00474429	0.0181271	0.0145368
	Gm37047	0	0	0	0
	4930420N18Rik	0	0	0	0
	Pou3f3	0.0161194	0.0173917	0.0132901	0.0124341
	Mrps9	23.8452	23.9839	23.0403	25.6139
	Gpr45	0.319797	0.300297	0.365077	0.383387
	Tgfbrap1	6.59692	6.7158	7.91349	7.11334
	AI597479	4.84284	5.89125	5.74127	5.68975
	Fhl2	50.0784	43.3705	22.203	22.568
	Nck2	30.6028	25.9748	21.0101	20.6519
	Gm37536	0	0	0	0
	Gm38228	0	0	0	0
	1500015O10Rik	0.0441347	0	0.0409367	0
	Uxs1	7.76851	8.16945	14.2503	13.5814
	Tpp2	12.3765	16.7125	15.822	15.9949
	Mettl21c	0	0	0.0340009	0.0605923
	Gm8251	0.0554295	0.0732007	0.0452436	0.0813607
	Tex30	8.006	9.03857	10.3783	12.6345
	Kdelc1	5.3828	6.45554	8.1273	8.44958
	Bivm	3.80708	4.57654	4.29123	4.07306
	Ercc5	4.4629	5.03612	5.45321	5.44009
	Mettl21e	0.00826523	0.00401292	0.00383317	0
	Gulp1	0.0105933	0.00685763	0.0294771	0.0210122
	Gm37626	0	0	0	0
	Gm38110	0	0	0	0
	Col3a1	0.00476989	0.00231587	0.00221213	0.0118266
	Col5a2	0.00400599	0.00388996	0.065025	0.0516493
	Gm38211	0	0	0	0
	Wdr75	12.0821	15.9006	19.9087	21.3932
	Gm5269	0	0.093373	0	0.095367
	Slc40a1	15.4483	15.8224	10.5434	7.80677
	Dnah7b	0.139896	0.276873	0.368477	0.379165
	Dnah7c	0.00760947	0.00527791	0.0171411	0.01725
	Slc39a10	5.61507	6.09053	9.15805	8.83449
	Gm37393	0	0	0	0
	Gm38090	0	0	0	0
	Gm37196	0	0	0	0
	Tmeff2	4.47141	4.06622	2.77402	2.39814
	Cavin2	28.2337	35.9359	45.6918	45.7241
	Nabp1	4.67616	5.49224	3.81935	3.91872
	Gm37535	0	0	0	0
	Myo1b	3.16864	4.22613	5.28244	5.32515
	Stat4	0	0.00409323	0.00390988	0.00418064
	Stat1	1.21347	1.36312	1.36436	1.28564
	Gls	6.81936	8.98833	10.5219	10.5805
	Nab1	8.6178	11.1458	9.55715	9.61689
	Nemp2	1.14489	1.18382	0.800983	0.953333
	Gm37242	0	0	0	0
	Mfsd6	3.9364	4.46465	5.26586	5.37541
	Inpp1	1.13962	1.30781	1.29012	1.31606
	Hibch	5.17118	6.37703	7.27399	7.82715
	1700019D03Rik	0.0337109	0.00892758	0.0142128	0.0243153
	Mstn	0	0	0.00910042	0.0145959
	1700019A02Rik	0	0.0165836	0.0316816	0.0338755
	Pms1	1.48351	1.80158	2.02782	2.51487
	Ormdl1	8.56634	9.10754	11.9346	11.8584
	Gm28778	1.67352	0.902804	1.4425	2.02858
	Osgepl1	2.37134	2.06299	1.85837	1.92946
	Gm28551	0.0886908	0.0246063	0.13319	0.142413
	Asnsd1	14.7378	16.7185	16.5093	17.8212
	Dnah7a	0	0.00105231	0	0.00214955
	Stk17b	4.40044	5.34515	7.42685	7.84922
	Gm37863	0	0	0	0
	Hecw2	0.00346803	0.00336758	0.0117947	0.0229299
	Gm37633	0	0	0	0
	Ccdc150	0.0953482	0.0798159	0.0548934	0.110868
	Gtf3c3	4.91175	6.36119	7.00032	7.0169
	Pgap1	15.2221	19.9169	13.4167	13.1693
	Gm36955	0	0	0	0
	Ankrd44	1.11787	1.65481	8.01219	7.84405
	Gm37370	0	0	0	0
	A130048G24Rik	0	0	0	0
	Sf3b1	34.6913	42.406	40.6287	39.8967
	E330011M16Rik	0	0	0	0
	Coq10b	9.53315	10.6623	20.7601	19.7827
	Hspd1	128.203	158.918	134.632	138.994
	Hspe1	162.204	163.482	148.32	164.27
	Mob4	12.9921	15.1216	17.3212	16.58
	Rftn2	0.0122897	0	0	0.0121886
	Mars2	0.677944	0.942395	1.13013	1.23752
	Boll	0.0113288	0.0183345	0.0140106	0.0112356
	Plcl1	0.00605008	0.00195828	0.00374113	0.00400019
	Gm38056	0	0	0	0
	Gm37382	0	0	0	0
	Gm36986	0	0	0	0
	Hsfy2	0	0	0	0
	Satb2	1.16903	1.5376	2.13056	2.39249
	Gm4081	0	0	0	0
	1700066M21Rik	2.43957	2.80585	1.98864	1.95572
	Tyw5	7.73235	7.55401	8.62267	9.14654
	Maip1	3.56861	3.73824	3.58123	3.6768
	Gm37373	0	0	0	0
	Spats2l	4.2957	4.18515	1.46502	1.56364
	Kctd18	1.8814	2.03357	2.67091	2.44638
	Sgo2a	2.67331	3.3316	3.66583	3.56262
	Aox1	3.82824	4.64087	8.08124	7.80474
	Aox3	0	0.00474429	0	0.00726839
	Aox4	0.0186786	0.0103644	0.0148502	0.0185249
	Aox2	0.0068982	0.011164	0.0106639	0.0250853
	Gm37607	0	0	0	0
	Bzw1	53.7407	67.7151	79.975	80.1908
	Clk1	28.1504	29.4658	26.5424	26.8709
	Ppil3	7.85785	8.06327	9.21243	9.86378
	Nif3l1	5.0369	5.0239	5.71235	5.9855
	Orc2	6.14489	8.7821	10.1135	10.1042
	Fam126b	0.464547	0.800509	1.15587	1.21251
	Ndufb3	38.7486	33.6914	39.5705	40.7928
	Als2cr12	0.041971	0.0747181	0.434716	0.652135
	Cflar	4.76163	6.18896	9.06467	8.56696
	Casp8	15.2284	16.2794	14.8738	15.3169
	Gm37760	0	0	0	0
	Trak2	4.72774	5.14045	6.59267	6.53885
	Stradb	1.15159	1.21755	2.07305	1.88224
	C2cd6	0.00622705	0.0120934	0	0
	Tmem237	7.51029	8.52424	9.80648	9.35663
	Mpp4	0.0506966	0.0410235	0.0274302	0.0335196
	Als2	4.17754	4.46532	6.00656	6.24871
	Cdk15	0.018885	0.00611266	0.0175166	0.0312159
	Gm37737	0	0	0	0
	Fzd7	8.97734	9.43381	8.94878	9.92856
	Gm973	0.00293971	0.00856368	0.00818009	0.00583103
	Sumo1	64.6126	68.7862	68.2174	69.9301
	D430013B06Rik	0	0	0	0
	Nop58	11.246	14.0635	15.2133	15.6579
	Bmpr2	1.95359	3.09275	5.65463	5.35343
	Gm38125	0	0	0	0
	Gm37977	0	0	0	0
	Fam117b	10.6275	12.2016	13.206	13.1676
	Gm37531	0	0	0	0
	Ica1l	0.0950359	0.170895	0.0489721	0.0942539
	Wdr12	1.97157	2.38674	2.65249	2.87072
	Carf	0.744724	1.01464	1.20299	1.17266
	Nbeal1	1.47516	2.36015	2.31565	2.28454
	Cyp20a1	17.4722	20.4846	23.6864	24.0953
	6030460B20Rik	0	0	0	0
	Abi2	1.61929	2.30219	2.11778	2.09275
	Raph1	6.04093	7.37786	4.44975	3.75893
	Gm38388	0	0	0	0
	Cd28	0.0274738	0.0355707	0.0311459	0.0242202
	Gm37198	0	0	0	0
	Gm38137	0	0	0	0
	Ctla4	0.00686489	0.0133321	0.0191024	0.0136168
	Icos	0.015475	0.0112701	0.00717686	0.0115108
	Gm37039	0	0	0	0
	Gm36943	0	0	0	0
	Pard3b	0.00474374	0.00153545	0.00733336	0.00784118
	Gm37205	0	0	0	0
	Gm38012	0	0	0	0
	Gm38278	0	0	0	0
	Gm38075	0	0	0	0
	Gm38351	0	0	0	0
	Nrp2	5.14302	6.6066	16.264	17.2851
	Gm37121	0	0	0	0
	Ino80d	1.84992	2.62684	2.62838	2.59048
	Ndufs1	19.4898	22.027	21.4654	22.6775
	Eef1b2	238.562	254.793	209.7	221.243
	Gpr1	0	0	0.012689	0
	1700039I01Rik	0	0	0	0
	Zdbf2	0.00628952	0.00712523	0.0126399	0.00935664
	Adam23	0.0162895	0.0296582	0.0132205	0.0343303
	Gm39653	0	0.0116611	0.0111387	0
	Dytn	0.0109352	0.00530922	0	0.0054226
	Mdh1b	0.030878	0.0374796	0	0.015312
	Fastkd2	3.62362	4.05292	3.86864	4.1512
	4933402D24Rik	0.0528378	0.168581	0.154029	0.149723
	Klf7	5.66959	8.28816	9.59416	9.49618
	Creb1	3.51866	5.08338	5.85514	6.09302
	Mettl21a	4.40557	4.48904	3.2619	3.42071
	Ccnyl1	9.04238	9.51497	8.64716	8.05785
	Fzd5	19.568	19.5546	7.95813	7.72319
	Gm38058	0	0	0	0
	Plekhm3	0.87107	1.29036	1.22857	1.15567
	Akr1cl	0.0075354	0.00731714	0.0209682	0.00747339
	Cryge	0	0	0	0
	Crygd	0	0	0.0175833	0
	Crygc	0	0	0	0
	Crygb	0	0	0	0
	Cryga	0	0	0	0.021057
	Gm28845	0	0.0175791	0	0
	D630023F18Rik	0.00497557	0.053146	0.00461504	0.00493462
	Idh1	88.9189	85.5157	47.5454	44.9295
	Pikfyve	1.69272	2.11252	2.60681	2.59304
	Pth2r	0.0205574	0.039924	0.0238348	0.0101941
	Crygf	0	0.020551	0	0
	Map2	0.00613435	0.003574	0.0182076	0.00365033
	Unc80	0.00487396	0.000946557	0.00723327	0.0154683
	Gm37181	0	0	0	0
	Rpe	8.92186	10.315	9.13338	9.41072
	Kansl1l	1.03305	1.53545	1.45645	1.71851
	Gm37570	0	0	0	0
	Gm38387	0	0	0	0
	Gm38162	0	0	0	0
	6820402A03Rik	0	0	0	0
	Gm37285	0	0	0	0
	Gm37755	0	0	0	0
	Gm38218	0	0	0	0
	Acadl	58.7377	63.3984	53.6594	53.2058
	Myl1	0	0.0246376	0.0235341	0
	Lancl1	6.32407	5.89826	5.46024	5.40763
	Cps1	0.00477762	0.00463924	0.00221572	0.00947661
	Gm37957	0	0	0	0
	Erbb4	0.0032819	0.00318685	0.0071029	0.0065098
	Gm37100	0	0	0	0
	Gm19335	0	0	0	0
	Gm37735	0	0	0	0
	Gm37769	0	0	0	0
	Gm37061	0	0	0	0
	Ikzf2	0.192196	0.275245	0.678451	0.56773
	Gm37930	0	0	0	0
	Spag16	0.0112767	0.00273751	0.0026149	0
	Gm38272	0	0	0	0
	Gm37456	0	0	0	0
	Vwc2l	0.00570132	0.0110724	0.0158646	0.00565441
	Bard1	3.34853	3.62269	5.71589	5.49077
	Abca12	0.0101662	0.00987177	0.00942959	0.0100826
	Atic	48.8302	52.9188	57.1201	58.7163
	Fn1	81.9741	85.5003	634.847	582.776
	Gm37217	0	0	0	0
	Mreg	0.226586	0.327214	0.161668	0.345726
	Pecr	9.48846	9.9021	6.69813	6.52823
	Tmem169	0.0347605	0.0337537	0.0564232	0.0344745
	Xrcc5	30.4193	31.9489	32.4255	32.6569
	March4	0.30894	0.399045	0.827222	0.771775
	Smarcal1	12.5278	11.5285	9.2341	9.30934
	Ankar	0.00578458	0.00280852	0.00804816	0.00860547
	Rpl37a	785.2	740.735	600.855	671.358
	Igfbp2	0.0181779	0.0176513	0.00843035	0
	Igfbp5	85.8452	46.3092	0.139355	0.0284862
	Tnp1	0	0	0	0
	Gm38106	0	0	0	0
	Tns1	13.3625	12.9071	31.3314	27.1953
	Rufy4	1.62953	1.42742	0.993543	0.58768
	Cxcr2	0.00870724	0.00422752	0.024229	0
	Cxcr1	0	0	0	0
	Arpc2	176.483	158.879	120.837	117.993
	Gpbar1	0.0370321	0.0359595	0.423635	0.281576
	Aamp	85.67	74.1102	65.8804	71.8935
	Pnkd	17.2136	14.2823	6.60288	5.95093
	Gm37503	0	0	0	0
	Tmbim1	11.3219	8.89172	6.0927	5.14213
	Gm37931	0	0	0	0
	Catip	0.308742	0.22338	0.145993	0.306201
	Slc11a1	0.0399866	0.0443753	0.0529846	0.152965
	Ctdsp1	73.4855	59.7584	48.2532	48.5088
	Vil1	19.6937	13.961	0.581495	0.319171
	Usp37	3.61663	4.76158	5.17061	4.85975
	Gm37733	0	0	0	0
	Cnot9	18.7922	19.3637	19.679	18.71
	Plcd4	0.0533997	0.0155559	0.0445774	0.0450163
	Zfp142	2.49336	2.67583	3.17319	3.2179
	Bcs1l	6.20092	5.92553	6.08097	6.08468
	Rnf25	11.5246	10.2683	10.9491	10.1736
	Stk36	0.799826	0.771952	1.07908	1.01439
	Ttll4	4.10717	5.79133	8.38326	8.34773
	Cyp27a1	6.66999	5.40073	2.33546	2.17721
	Prkag3	0.349586	0.318462	0.187199	0.135824
	Wnt6	0.0256298	0.0124437	0.00594317	0.0127095
	Wnt10a	0.129042	0.245388	0.47378	1.86105
	Cdk5r2	0.0142228	0.0092072	0.0527688	0.0235095
	Fev	0.00871868	0	0	0.0172939
	Cryba2	0.0111231	0	0.0103171	0.0330947
	Cfap65	0.0139024	0.00449991	0.00644752	0.013788
	Ihh	0.0860281	0.0887573	0.0598459	0.0746552
	Gm37744	0	0	0	0
	Nhej1	2.06672	2.01909	1.95203	2.1247
	Slc23a3	0.335129	0.425552	0.125534	0.198145
	Cnppd1	39.5395	34.3847	23.5996	22.3731
	Retreg2	50.2181	38.4525	31.3184	31.4226
	Zfand2b	17.1613	14.6426	10.8375	10.3336
	Abcb6	11.1671	9.27529	5.93837	6.05673
	Atg9a	15.517	11.0565	11.08	10.7852
	Ankzf1	13.4353	12.175	7.63867	7.99918
	Glb1l	2.03841	1.88366	2.01953	1.99054
	Stk16	13.2183	12.4937	14.4221	14.9866
	Tuba4a	43.127	32.2546	46.0497	48.4151
	A630095N17Rik	0.0472657	0.0803191	0.197284	0.117192
	Dnajb2	9.08514	8.78154	8.39522	8.15028
	Ptprn	30.9665	23.055	47.6555	48.531
	Resp18	0.0354808	0	0.0329099	0.0175944
	Dnpep	29.8465	26.6953	33.7988	36.6778
	Des	0.324296	0.297881	0.105686	0.178199
	Speg	0.413893	0.334743	2.12827	2.10906
	Gmppa	33.299	28.2592	25.2841	24.2601
	Asic4	0.00486609	0.0189006	0.036108	0.0241303
	Gm37264	0	0	0	0
	Chpf	32.5588	26.8451	34.7887	35.5993
	Obsl1	0.0620928	0.0641843	0.0854615	0.0576088
	Tmem198	2.73452	2.26937	1.85804	1.92364
	Inha	0.035986	0	0.00834462	0
	Stk11ip	9.21556	8.82482	7.64734	7.40663
	Slc4a3	1.97332	1.7694	2.42102	2.53646
	Gm38265	0	0	0	0
	Epha4	8.2579	10.5038	6.55591	5.10526
	Pax3	0.0137298	0.0233312	0.00636747	0.017021
	Sgpp2	1.11411	0.792061	0.163004	0.15456
	Gm37884	0	0	0	0
	Farsb	24.4782	26.085	21.8475	22.3639
	4833412K13Rik	0	0	0	0
	BC035947	0.0259938	0.046275	0.0683125	0.0386699
	Mogat1	0.00952608	0.0185003	0.0176717	0
	Acsl3	56.4134	67.2352	69.8222	67.7271
	Utp14b	4.85069	6.6483	5.74783	5.44832
	Kcne4	0	0.00969927	0.00463241	0.0049532
	Scg2	0.0158288	0.0102469	0.0195758	0.00523286
	Ap1s3	0.922157	1.02976	1.09911	0.832257
	Gm37886	0	0	0	0
	Wdfy1	5.87691	6.65703	8.10764	8.06482
	Gm10555	0	0	0	0
	Mrpl44	14.0619	14.3604	13.2245	12.4582
	Serpine2	0.0344075	0.139212	0.1117	0.13081
	Gm38339	0	0	0	0
	Fam124b	0.00464793	0	0.00431114	0.0414871
	Gm37932	0	0	0	0
	Cul3	19.2747	22.7559	23.9549	23.6241
	Gm37902	0	0	0	0
	Gm37262	0	0	0	0
	Gm45261	0	0	0	0
	Dock10	0.00265238	0	0.00861065	0.00394582
	Gm37645	0	0	0	0
	Gm38062	0	0	0	0
	A630081D01Rik	0	0	0	0
	Nyap2	0.00106091	0.00412072	0.00590421	0.00420871
	Gm37210	0	0	0	0
	Gm37114	0	0	0	0
	Irs1	4.49729	5.70715	7.66308	7.65977
	Gm9747	1.30723	0	0	0
	Rhbdd1	17.8207	21.6804	19.3308	18.5313
	Gm19552	0	0	0	0
	Col4a4	0.492302	0.508637	0.916913	0.860624
	Col4a3	0.502622	0.375086	1.35832	1.06467
	Mff	25.2255	28.341	29.6111	29.791
	Tm4sf20	0.0175992	0	0.024486	0
	Gm47791	0.284354	0.0920391	0	0
	Gm36999	0	0	0	0
	Agfg1	8.81437	11.3178	12.7091	12.0665
	A030005L19Rik	0.148174	0.303752	0.519209	0.244925
	A030014E15Rik	0.0333413	0.0971267	0.0463881	0.0992008
	Gm6217	0.0320141	0.0155434	0.0148472	0
	A030003K21Rik	0	0	0	0
	Gm7544	0	0	0	0.0158945
	Gm47955	0.0415331	0	0	0
	Gm47959	0	0	0	0
	Slc19a3	0.0089239	0.0519925	0	0.0354019
	Krtap28-10	0	0	0	0
	Gm47969	0.0130737	0	0	0.0129661
	A030005K14Rik	0	0	0.0225221	0
	Krtap28-13	0	0.0129894	0	0.0132668
	Ccl20	0.149414	1.9768	0.0866173	0.398246
	Daw1	0	0	0.0221107	0.0315225
	Sphkap	0	0.00938149	0.0104548	0.00798486
	Gm37517	0	0	0	0
	Gm37989	0	0	0	0
	Pid1	0.0038778	0.00753096	0.00539523	0.00769178
	Gm37058	0	0	0	0
	Dner	0.191721	0.129653	0.209584	0.176562
	Gm37959	0	0	0	0
	Gm37925	0	0	0	0
	Trip12	13.8765	18.3242	25.601	23.7005
	Gm38374	0	0	0	0
	Gm37738	0	0	0	0
	Fbxo36	3.54942	3.68974	8.22376	8.23818
	Slc16a14	0.387961	0.319062	0.110158	0.0588931
	C130026I21Rik	0.0234657	0.022786	0.0181378	0.0504239
	A530032D15Rik	0.0165562	0.0160767	0.0076783	0
	Gm10553	0	0	0	0.0707561
	G530012D18Rik	0	0.0613594	0	0
	Sp110	0.179602	0.0737846	0.0192217	0.0411056
	Sp140	0.00975723	0	0.0543014	0.0483847
	Sp100	0.00986898	0	0.00366155	0.0137029
	A630001G21Rik	0.697256	0.554443	0.753674	0.80042
	Cab39	38.3372	44.6578	29.2775	29.0036
	Itm2c	59.2739	51.461	54.4657	56.2071
	4933407L21Rik	0.0327112	0.0317637	0.0101137	0.021628
	Gpr55	0.559894	0.40516	0.0363858	0.00707371
	Spata3	0.00550159	0.00534224	0.0102059	0.0109126
	2810459M11Rik	0.0517886	0.0309468	0.0147803	0.0276567
	Psmd1	41.11	42.8384	52.8601	54.4568
	Htr2b	0.0622705	0.157214	0.150172	0.142044
	Gm37914	0	0	0	0
	Gm21972	0.478808	0.249075	0.507559	0.610545
	Armc9	1.46742	1.45789	2.144	2.3069
	B3gnt7	0.0121519	0	0.0225427	0.0120519
	Ncl	85.1829	103.732	102.736	101.894
	Nmur1	0	0.0228062	0.0217846	0
	Tex44	0.00769712	0.0373709	0.00713939	0.00763378
	Ptma	1455.43	1399.08	1339.99	1435.08
	Pde6d	14.1577	14.2179	15.9768	16.779
	Gm37152	0	0	0	0
	Cops7b	4.58803	4.48323	4.44343	4.7846
	Gm37022	0	0	0	0
	Nppc	0	0.0123661	0.0118122	0
	Dis3l2	4.99946	4.471	4.78167	4.46098
	Gm37485	0	0	0	0
	Gm38142	0	0	0	0
	Gm38010	0	0	0	0
	Gm37541	0	0	0	0
	Gm38021	0	0	0	0
	Gm37967	0	0	0	0
	Gm37017	0	0	0	0
	Gm37447	0	0	0	0
	Alppl2	0	0	0.00583609	0.0124805
	Alpi	0.732481	0.534827	0	0.0281571
	Akp3	0.0236961	0.0230098	0.00732638	0
	Ecel1	0.00417422	0.00405331	0	0.0124196
	Prss56	0.0669579	0.0236431	0.00564601	0.024148
	Chrnd	0	0.00421645	0.00402759	0.017226
	Chrng	0.00827296	0.00401667	0.0115103	0.0123073
	Eif4e2	8.02173	7.63985	8.94269	9.36535
	Efhd1	0.16462	0.0834012	0.212441	0.262645
	Gigyf2	9.62785	10.9334	11.6081	10.8721
	Kcnj13	0.0731408	0.152191	0.116299	0.0621762
	Snorc	0	0	0.0257496	0.0275327
	Ngef	3.93167	3.57685	0.57052	0.606561
	Neu2	0.553337	0.796014	0.0475224	0.0660573
	Inpp5d	0	0.0125638	0.00480043	0
	Atg16l1	9.48587	9.23828	11.5411	10.7076
	Sag	0.191872	0.171409	0.156612	0.182681
	Dgkd	10.0921	11.0046	12.3951	11.9796
	4833421G17Rik	0	0	0	0
	Gm38365	0	0	0	0
	Usp40	4.50449	5.56046	5.96725	5.88813
	Ugt1a10	0	0	0.0380054	0
	Ugt1a9	0	0	0	0.042066
	Ugt1a8	0	0.0462882	0	0.0118192
	Ugt1a7c	25.5552	26.9773	5.75885	5.37156
	Ugt1a6b	0.830061	1.04404	0.046505	0.0939256
	Ugt1a6a	30.362	26.7244	3.09766	2.99306
	Ugt1a5	0.391529	0.12283	0.0391095	0.101557
	Ugt1a2	0	0.390469	0	0
	Dnajb3	0	0.0858215	0.0234221	0.025044
	Ugt1a1	0.489265	0.648909	0.0774804	0
	Mroh2a	1.87411	1.85906	1.50372	1.61656
	Hjurp	43.9163	41.6934	44.4881	43.5522
	Trpm8	0.00288099	0.0111902	0.0988727	0.0800039
	Spp2	0.0133768	0.0389682	0.50871	0.278602
	Glrp1	18.5927	23.7825	19.214	21.2171
	Gm38130	0	0	0	0
	Arl4c	27.5351	26.7704	88.1438	84.5952
	Sh3bp4	15.1295	13.177	16.9581	16.4725
	Gm38312	0	0	0	0
	Agap1	9.33083	10.4205	13.8005	13.1176
	Gm37297	0	0	0	0
	Gm37521	0	0	0	0
	Gbx2	0	0	0.00576502	0.00616423
	Asb18	0.0201465	0.0163025	0.0280301	0.0233108
	Iqca	0.00375278	0	0.0174043	0.0334971
	Ackr3	3.82082	5.45362	6.82325	6.38771
	Gm38277	0	0	0	0
	Gm35048	0	0	0	0
	Cops8	26.6699	25.4905	28.1731	28.8658
	Col6a3	0.0171192	0.0522448	0.349333	0.343205
	Gm36970	0	0	0	0
	4930474B08Rik	0	0	0	0
	Mlph	108.626	100.149	28.6938	20.8137
	Prlh	0.480791	0.513552	0	0.095367
	Rab17	6.93469	4.94202	1.89691	1.75079
	Lrrfip1	30.8298	34.5676	49.6773	46.1894
	Rbm44	0.00344403	0	0.00638895	0.00683137
	Ramp1	0.223945	0.162028	9.84421	10.0817
	Ube2f	3.81911	3.86522	8.94396	9.1415
	Scly	6.69504	5.68914	7.06663	8.09802
	Espnl	0.238833	0.24848	0.393323	0.377054
	Klhl30	0.494021	0.500569	45.7348	44.309
	Erfe	2.10243	2.3116	9.25638	8.3265
	Ilkap	11.0374	11.0849	10.8346	11.1301
	Hes6	38.8652	27.962	28.9038	25.9861
	Per2	3.73321	4.5087	2.53214	2.10056
	Traf3ip1	6.06157	6.72636	5.50864	5.12121
	Asb1	2.42826	3.22337	2.36904	2.28756
	Twist2	0.221582	0.296358	0.310228	0.385614
	Gm37600	0	0	0	0
	Hdac4	3.45418	4.093	4.13904	3.67573
	Gm37048	0	0	0	0
	Gm37036	0	0	0	0
	Ndufa10	32.3994	31.8692	27.4987	27.6634
	Olfr1416	0.00274283	0.00266339	0.00763227	0
	Olfr1415	0	0	0.0043724	0
	Olfr1414	0	0.00211828	0.0020234	0.00649053
	Olfr1413	0	0.0149484	0	0
	Olfr1412	0.00362267	0	0.00336017	0.00718572
	Olfr1411	0	0.00677826	0	0
	Olfr1410	0.00837002	0.00975311	0.010869	0.0116216
	Olfr12	0	0	0.00296015	0.00633027
	Cops9	33.226	28.8175	28.9102	32.1619
	Otos	0.0188492	0.0549097	0	0.0186941
	Gpc1	5.73564	4.60989	49.8345	44.2375
	Ankmy1	0.106794	0.0611568	0.0533377	0.084189
	Dusp28	5.48365	4.60896	17.9566	17.1669
	Rnpepl1	12.5224	10.7564	12.2262	12.0595
	Capn10	6.64278	5.84315	6.0739	6.26047
	Gpr35	0.0658144	0.0639081	0.0534149	0.0924699
	Aqp12	0	0	0.0226256	0
	Kif1a	0.00598549	0.00290606	0.0208192	0.00445218
	Agxt	0	0.00829715	0.396275	0.440665
	2310007B03Rik	1.09835	0.876082	54.7013	55.1102
	Crocc2	0.0167454	0.0144537	0.845636	0.767642
	Sned1	0.0507756	0.053531	1.05496	0.952481
	Mterf4	2.06016	1.83326	1.54409	1.42961
	Pask	2.83943	3.31378	4.61254	4.6071
	Ppp1r7	3.8602	4.28247	4.40965	4.01653
	Ano7	0.0532925	0.0517489	0.0308944	0
	Hdlbp	64.45	71.0282	83.7285	81.5692
	Sept2_1	34.3485	45.3313	54.2088	51.6584
	Sept2_2	0	0	0	0
	Farp2	0.59822	0.787651	1.28843	1.24944
	Gm37250	0	0	0	0
	Stk25	36.0292	29.6794	25.7382	25.8102
	Bok	32.4592	24.8931	25.0614	24.9803
	Thap4	7.2696	6.12012	5.86851	6.23767
	Atg4b	11.0429	10.6191	10.4101	10.3999
	Dtymk	46.5993	40.631	44.0899	46.4592
	Ing5	7.16386	7.99723	8.16997	8.4296
	D2hgdh	7.42687	7.36414	6.04245	5.83831
	Gal3st2	0	0	0.0248151	0.00884452
	Gal3st2b	0.0193156	0.0187562	0	0.00957834
	Gal3st2c	0.017845	0.0186611	0.0241914	0.0176982
	Neu4	0.0143086	0.00555768	0.00796311	0.00283818
	Pdcd1	0.00687556	0.0133528	0.0255095	0
	Fam174a	2.64349	2.63652	2.93518	3.14117
	BC055308	0	0	0	0
	St8sia4	0.0110998	0.0449097	0.0163013	0.0165127
	Gm37642	0	0	0	0
	Gm37761	0	0	0	0
	Gm37076	0	0	0	0
	Slco4c1	0.00270372	0.0105016	0.00501561	0.00268147
	Slco6c1	0.00933838	0	0	0
	Gm37171	0	0	0	0
	D1Ertd622e	1.48902	1.64576	1.32305	1.32613
	Ppip5k2	16.3678	21.533	11.0375	10.1245
	Gin1	2.91812	2.95844	2.161	2.54248
	Pam	56.9359	61.6603	27.8101	27.0455
	Gm37140	0	0	0	0
	Slco6d1	0	0	0.00388275	0.00415162
	Cntnap5b	0	0.00503044	0.00240256	0
	Gm37877	0	0	0	0
	Gm37789	0	0	0	0
	Cdh20	0.00661507	0	0.00613575	0.00656064
	Gm38031	0	0	0	0
	Gm36969	0	0	0	0
	Rnf152	0.166417	0.235599	2.56495	2.38317
	Pign	3.00461	4.17635	4.38146	4.42835
	Relch	4.87435	6.736	7.07706	7.02613
	Gm37566	0	0	0	0
	Tnfrsf11a	0.583376	0.989416	1.18015	1.11526
	Gm37779	0	0	0	0
	Zcchc2	3.55547	4.13728	5.40556	5.34857
	Gm37372	0	0	0	0
	Phlpp1	15.7358	15.5201	22.6377	23.1146
	Gm38235	0	0	0	0
	Bcl2	2.93452	3.02401	3.9706	3.55137
	Gm37053	0	0	0	0
	Kdsr	5.62008	6.27928	7.35867	6.94285
	Vps4b	11.4543	13.1595	12.6139	12.0848
	Serpinb5	0.284698	0.187425	0.214836	0.181856
	Serpinb12	0	0	0	0.00756794
	Serpinb13	0	0.00770663	0.00736143	0.0157424
	Serpinb3a	0	0	0.015093	0
	Serpinb3d	0	0	0.010122	0.0108229
	Serpinb3b	0	0.00763358	0.00729165	0
	Serpinb3c	0	0	0	0
	Serpinb11	0.00607037	0	0	0
	Serpinb7	0	0.0197529	0	0.073974
	Serpinb2	0.0112983	0.0164565	0	0
	Serpinb10	0	0	0.00858919	0
	Serpinb8	0.0608309	0.073133	0.142401	0.155135
	Gm38212	0	0	0	0
	Cdh7	0.00264418	0.00641899	0.00245259	0.00393364
	Cdh19	0.0067807	0.0065843	0	0.00672491
	Gm38255	0	0	0	0
	Gm36944	0	0	0	0
	Gm37934	0	0	0	0
	Dsel	0.011521	0.0290869	0.0470191	0.0548455
	Cntnap5a	0.323714	0.423826	0.351987	0.341491
	Gm19965	0.00437948	0	0.0121864	0
	Gm28363	0.0197174	0.057439	0.0365775	0
	B020011L13Rik	0	0	0	0
	Gm28360	0	0.00864217	0.00825507	0
	Gm28168	0	0.00489942	0	0.00500405
	Gm7145	0	0	0	0.00733592
	Gm29106	0.0396904	0.0770816	0.10124	0.0295229
	Tsn	13.2736	14.1023	14.4326	14.3532
	Nifk	20.2323	23.7906	21.5662	23.5485
	Clasp1	3.92063	4.54425	6.49177	5.90074
	Tfcp2l1	7.66927	9.14175	1.6466	1.62573
	Gli2	0.0117989	0.0076381	0.00729598	0.0136521
	Inhbb	0.0124746	0.00908494	0.0144634	0.0185579
	Ralb	19.2823	17.816	18.8673	16.9925
	Tmem185b	12.034	11.941	13.8076	14.8803
	Epb41l5	1.48367	1.6257	1.86671	1.80376
	Gm37219	0	0	0	0
	Ptpn4	0.900072	1.41176	1.7159	1.67478
	Gm37745	0	0	0	0
	Tmem177	1.67611	1.63913	2.02621	1.87897
	Cfap221	0	0	0.00422241	0.0270888
	Sctr	0	0	0.00611745	0
	Tmem37	2.9556	2.53581	2.3659	2.44942
	Dbi	165.092	147.86	110.208	115.523
	3110009E18Rik	0.637973	0.784693	1.02569	1.20639
	Steap3	0.956635	0.798156	0.904548	0.941855
	C1ql2	0	0.00644274	0.0123083	0.00658032
	Marco	0	0	0.0191818	0.0136734
	En1	1.10751	1.07052	0.924062	0.957958
	Gm37043	0	0	0	0
	Gm38283	0	0	0	0
	Insig2	11.1887	11.4628	10.6922	10.7432
	Gm37174	0	0	0	0
	Ccdc93	4.08639	4.54907	5.1609	5.23603
	Htr5b	0.0068578	0	0.0318044	0
	Ddx18	29.9482	32.1737	33.6543	35.81
	Gm37920	0	0	0	0
	Gm36982	0	0	0	0
	Gm37970	0	0	0	0
	Dpp10	0.00605691	0.00420106	0.00963092	0.00429077
	Gm37478	0	0	0	0
	Gm37221	0	0	0	0
	Gm37066	0	0	0	0
	Gm37781	0	0	0	0
	Gm37396	0	0	0	0
	Gm38263	0	0	0	0
	Gm37551	0	0	0	0
	Gm38073	0	0	0	0
	Gm37717	0	0	0	0
	Actr3	111.446	119.362	89.3313	85.4112
	Slc35f5	9.34186	11.4295	9.61431	8.92662
	Gpr39	25.1244	26.5132	28.9161	30.0626
	Lypd1	1.41975	0.728676	0.881414	1.29026
	Nckap5	0.120992	0.182581	0.0257813	0.0194588
	Gm37161	0	0	0	0
	Gm37936	0	0	0	0
	Gm38177	0	0	0	0
	Mgat5	5.23652	6.39997	6.83406	6.31355
	Gm37772	0	0	0	0
	Gm37510	0	0	0	0
	Gm38301	0	0	0	0
	Tmem163	0.3542	0.233388	0.146667	0.119186
	Acmsd	0.161172	0.180216	0.0362409	0.0629696
	Ccnt2	5.48479	7.34729	6.17973	6.28343
	Map3k19	0.00271756	0.00527769	0.0100826	0
	Rab3gap1	8.50215	9.85449	9.6036	9.55566
	Zranb3	2.05889	2.4208	2.7951	2.80737
	Gm38248	0	0	0	0
	Gm37625	0	0	0	0
	Gm38026	0	0	0	0
	R3hdm1	6.87815	7.49247	8.14526	7.88604
	Gm37588	0	0	0	0
	Gm37868	0	0	0	0
	Gm37407	0	0	0	0
	Ubxn4	21.729	24.757	26.5479	26.8267
	Lct	0.391174	0.373583	0.344888	0.360244
	Mcm6	47.2103	45.3186	55.9993	52.8742
	Dars	35.9811	39.5204	37.8652	37.0648
	Cxcr4	0.00733951	0.0142538	0	0.0218373
	Thsd7b	0.00753005	0.00548396	0.0122228	0.00186702
	Gm38240	0	0	0	0
	Gm38330	0	0	0	0
	Gm36951	0	0	0	0
	Gm37479	0	0	0	0
	Gm37064	0	0	0	0
	Gm37278	0	0	0	0
	Cd55b	0.0200299	0.00972489	0.00928929	0
	Cd55	2.09064	2.17772	2.88404	3.15162
	Gm37109	0	0	0	0
	Gm37283	0	0	0	0
	Zp3r	0.0125128	0	0.00580307	0.00620492
	C4bp	0.329362	0.622812	0.93257	0.709179
	Gm29427	0.0417072	0.0134997	0	0.006894
	Pfkfb2	1.82334	2.39628	2.27095	2.32347
	Yod1	1.26029	1.63381	1.68717	1.3079
	Gm37163	0	0	0	0
	AA986860	11.6185	9.10267	5.1408	3.85002
	Fcamr	0	0	0	0.0137736
	Pigr	0	0.0288122	0	0.0196183
	Fcmr	0.0331746	0.00805342	0.0153854	0.0329016
	Il24	0	0	0.355218	0.541238
	Il20	0	0	0.05189	0
	Il19	0.011549	0.022429	0	0.045816
	Il10	0	0	0	0
	Mapkapk2	41.5419	39.8937	48.9337	48.2629
	Gm37084	0	0	0	0
	Dyrk3	4.39266	4.69116	21.1155	22.4451
	Eif2d	5.67696	5.36895	7.68787	8.39992
	Rassf5	1.77111	1.77889	3.8875	3.50638
	Ikbke	3.57946	4.16047	2.69825	2.62907
	Srgap2	5.62254	6.42158	6.13639	5.33132
	Gm38262	0	0	0	0
	Gm37954	0	0	0	0
	Fam72a	1.96231	1.64671	1.9381	2.16241
	Avpr1b	0.013194	0.00960886	0.00305949	0.0065427
	Ctse	5.449	5.35784	65.131	50.6245
	Rab7b	0.310371	0.278636	0.62465	0.659194
	Slc26a9	0.0384792	0.0800672	0.0254936	0.054518
	Pm20d1	0.011519	0.00372844	0.012465	0.00380806
	Slc41a1	4.54288	4.39483	7.08835	7.06365
	Rab29	4.50191	4.01836	4.45834	4.34789
	Nucks1	24.4235	27.798	25.962	25.8119
	Gm38067	0	0	0	0
	Gm37676	0	0	0	0
	Slc45a3	0.313278	0.349271	0.710302	0.755653
	Elk4	5.72128	6.58346	6.35481	6.01998
	Mfsd4a	6.72244	6.25029	1.9391	1.75808
	Gm37120	0	0	0	0
	Cdk18	24.1173	21.9541	30.9616	29.8177
	Lemd1	0.0213892	0.00415393	0.0238072	0.0424263
	Gm10188	0	0.0178965	0.0341898	0
	Klhdc8a	1.23404	1.15302	3.98168	3.4127
	Nuak2	4.58574	4.73688	7.66567	5.75016
	Tmcc2	3.65358	3.72097	7.77045	8.10541
	Dstyk	4.12788	4.80795	5.75189	5.47859
	Rbbp5	8.3213	9.50465	9.54297	8.63424
	Tmem81	2.53166	2.42002	2.4763	2.263
	Cntn2	0.00600649	0.00729064	0.00278563	0.00744633
	Nfasc	0.0111376	0.01442	0.0126263	0.0159553
	Lrrn2	0.0464522	0.03383	0.0538578	0.0652657
	Gm38308	0	0	0	0
	Mdm4	5.58781	7.77437	7.33908	7.03247
	Pik3c2b	4.16477	3.49431	1.60118	1.48518
	Gm26616	0	0	0	0
	Ppp1r15b	32.2044	38.0437	29.8093	29.8785
	Plekha6	17.9158	15.3972	10.6113	9.20106
	Golt1a	0.988841	1.14821	0.487458	0.404626
	Gm28040_1	0.0863279	0	0.011439	0
	Gm28040_2	0.507243	0.387004	0.0504095	0.296451
	Kiss1	0	0	0	0
	Ren1	0	0.00777639	0.0148561	0
	Etnk2	0.955679	0.765725	0.339072	0.52829
	Sox13	12.9396	11.2476	8.6425	7.38503
	Snrpe	64.5405	63.1125	65.4888	70.6761
	Zc3h11a_1	31.1158	31.3814	31.4627	29.2483
	Zc3h11a_2	0	0	0	0
	Gm38394	4.5143	12.4592	19.4235	16.7216
	Zbed6	0	0	0	0
	Lax1	0.195398	0.334833	0.431777	0.575671
	Atp2b4	1.45959	1.43028	8.53781	7.75427
	Gm37368	0	0	0	0
	Gm10537	0	0	0	0
	Optc	0.0256794	0.0249356	0.0119093	0.012734
	Prelp	0.146831	0.0819823	0.0102144	0.0218434
	Fmod	0.00401386	0.00779521	0.0521223	0.0796167
	Btg2	11.5718	11.4809	7.52947	8.24279
	Gm38140	0	0	0	0
	Chit1	0.0950456	0.0638949	0.0542515	0.0362552
	Chil1	0	0.0293118	0.0167993	0.0179627
	Mybph	0.017093	0	0.00528481	0.0395554
	Adora1	0.997818	0.90655	0.0468078	0.0386743
	Myog	0	0	0.016466	0
	Ppfia4	0.0896758	0.155042	0.184615	0.271152
	Tmem183a	21.3637	23.7155	22.289	22.7302
	4933406M09Rik	0	0.0218645	0.0139234	0.0148876
	Cyb5r1	26.162	30.1103	24.7334	24.8336
	Adipor1	38.4362	35.7228	37.1064	36.6834
	Gm37935	0	0	0	0
	Klhl12	4.30134	5.0293	5.32908	5.72102
	Rabif	11.2151	12.1784	12.4847	12.8616
	Mgat4e	0.0217301	0.00703356	0.00671851	0
	Kdm5b	4.72676	5.52995	5.25817	4.73794
	Syt2	0.0128176	0.00711217	0.0101904	0.0127121
	Ppp1r12b	1.7759	2.43865	2.86757	3.97199
	Gm37949	0	0	0	0
	Gm37677	0	0	0	0
	Ube2t	9.08747	8.51362	9.25321	11.2923
	Lgr6	0.874002	0.971296	11.2799	11.3938
	Ptpn7	0.119827	0.045041	0.164923	0.0958392
	Arl8a	46.4519	41.8778	48.1427	48.4834
	Gpr37l1	0.0233933	0.0340735	0.0325473	0.0348012
	Elf3	32.3037	24.4732	7.20873	6.62743
	Rnpep	29.1032	24.791	26.3381	25.5965
	Timm17a	5.78631	5.65302	6.36712	6.9515
	Lmod1	0.0302504	0.0065276	0.087293	0.0600029
	Shisa4	11.1322	9.11412	20.5045	19.1251
	Ipo9	18.1902	18.6978	26.4549	25.488
	Nav1	1.43482	1.72976	5.47814	4.87763
	2610012C04Rik	0	0	0	0
	Gm37333	0	0	0	0
	Csrp1	39.9316	36.4891	69.3318	68.6493
	Phlda3	57.7307	50.7248	58.9856	65.6473
	Tnni1	0.271923	0.218782	0.410758	0.500844
	Lad1	38.3198	30.4722	38.9523	32.7983
	Tnnt2	34.8504	40.8469	216.594	234.011
	Pkp1	0.0341054	0.0193186	0.835668	1.08521
	Gm36938	0	0	0	0
	Igfn1	0.00737541	0.00716178	0.00820919	0.00877766
	Tmem9	29.5192	25.0919	32.1608	34.6501
	Ascl5	0	0	0.0217078	0
	Cacna1s	0.00827942	0.0020099	0.00575962	0.00410564
	Gm37014	0	0	0	0
	Kif21b	1.4262	1.51105	0.666066	0.700862
	Mroh3	1.44778	1.52447	0.818316	0.843573
	Inava	70.5157	49.5391	47.2779	44.5342
	Gpr25	0.0369633	0	1.88567	2.19955
	Camsap2	5.9035	8.52603	11.6588	11.4177
	Ddx59	4.81537	5.55634	6.76787	6.76868
	Kif14	1.80878	1.96819	2.72509	2.65773
	Zfp281	4.46987	5.78894	7.52659	7.88785
	Nr5a2	0.0476219	0.036994	0.035337	0.0354225
	Gm37057	0	0	0	0
	1700006P03Rik	0	0	0	0
	Gm37903	0	0	0	0
	Gm37099	0	0	0	0
	Gm37293	0	0	0	0
	Gm37298	0	0	0	0
	Gm37124	0	0	0	0
	A130050O07Rik	0	0	0	0
	D130019J16Rik	0	0	0	0
	Gm37534	0	0	0	0
	Gm37632	0	0	0	0
	Ptprc	0.00777681	0.0151031	0.00480887	0.00257094
	A130071D04Rik	0	0	0	0
	1700113B19Rik	0	0	0	0
	Atp6v1g3	0.00703224	0.0136571	0.00652269	0.0139487
	Nek7	11.261	14.3649	14.4806	13.8287
	Gm37080	0	0	0	0
	Gm37101	0	0	0	0
	Lhx9	0.0188322	0.0182867	0.0142917	0.0203751
	2310009B15Rik	21.6006	17.9459	11.5505	12.1048
	Gm37045	0	0	0	0
	Dennd1b	2.08537	2.65495	1.75733	1.55516
	Gm37470	0	0	0	0
	Gm43544	0	0	0	0
	Gm37655	0	0	0	0
	Gm37718	0	0	0	0
	Crb1	0	0.00891317	0.00283798	0.00455175
	Zbtb41	2.09316	3.1278	3.96943	3.79152
	Aspm	3.18368	4.12153	4.42575	4.82557
	F13b	0	0	0.0103475	0
	Cfhr1	0.006872	0.00667296	0	0.00681545
	Gm4788	0	0.00404314	0.00772407	0.00825895
	Cfhr2	0	0	0.00636747	0
	Cfh	0.715612	0.467889	0.0796511	0.0212917
	Kcnt2	0	0.00438058	0.00836873	0
	Gm37777	0	0	0	0
	Gm37371	0	0	0	0
	Gm37599	0	0	0	0
	Gm37142	0	0	0	0
	Gm37604	0	0	0	0
	Gm37796	0	0	0	0
	Cdc73	3.22731	4.12972	4.58657	4.48306
	B3galt2	0.0114297	0.00832395	0.00795111	0.0056678
	Glrx2	2.87562	3.18597	3.07843	2.797
	Trove2	1.99245	3.2575	4.74697	4.39491
	Uchl5	13.4153	14.0604	18.0424	18.4262
	Rgs2	0.0907272	0.019152	0.106106	0.172137
	Rgs13	0	0	0	0
	Rgs1	0.00983862	0.00955364	0.0205329	0.00975766
	Rgs21	0	0	0.00735264	0.00786179
	Rgs18	0	0	0.0121204	0.0194396
	Gm38269	0	0	0	0
	Gm38187	0	0	0	0
	Brinp3	0.00314675	0.0030556	0.00583747	0.00312085
	Gm37749	0	0	0	0
	Gm9931	0	0	0	0
	Gm38284	0	0	0	0
	Gm37630	0	0	0	0
	Gm38189	0	0	0	0
	Gm37096	0	0	0	0
	Gm37775	0	0	0	0
	Pla2g4a	14.6294	17.1117	51.4008	51.4191
	Ptgs2	9.31786	16.1856	52.8102	55.1684
	Pdc	0.0396114	0.00769282	0.00734825	0.0157142
	Gm37764	0	0	0	0
	Odr4	8.66176	10.6596	9.6643	10.0099
	Tpr	19.7349	23.4667	28.1319	26.8123
	Prg4	0.0527073	0.0692444	0.0977763	0.0953224
	Hmcn1	0.002964	0.00359769	0.0130589	0.0139632
	Gm37671	0	0	0	0
	Gm47985	0	0	0	0.00770981
	Gm8947	0	0	0.0146615	0
	Gm47995	0.0293906	0	0	0
	3110040M04Rik	0	0	0	0
	Gm47996	0	0	0	0
	Ivns1abp	19.9426	26.2119	39.1783	40.0461
	Swt1	1.28812	1.4325	1.88563	2.09114
	Trmt1l	4.67813	5.18296	4.8533	5.26046
	Gm37893	0	0	0	0
	Rnf2	7.11898	8.97233	10.8519	10.6534
	Gm36527	0	0	0	0
	Fam129a	20.0971	24.8707	11.5191	10.9942
	Edem3	4.69154	6.01969	10.6803	10.4732
	1700025G04Rik	0.296425	0.336363	0.353954	0.358189
	Gm38238	0	0	0	0
	Tsen15	6.87502	8.01788	6.95262	7.50377
	Colgalt2	0.0500159	0.0333899	0.00289948	0.0155013
	Rgl1	12.1522	11.7394	2.36157	2.50121
	Apobec4	0	0	0.00785971	0.00840398
	Arpc5	94.1992	91.4909	89.47	93.9191
	Ncf2	0.00373798	0.0145188	0.440326	0.389258
	Smg7	10.1891	12.3292	13.1702	12.5882
	1700040K01Rik	0	0	0	0
	Nmnat2	0.143906	0.180047	0.21562	0.227807
	Lamc2	43.3086	40.1329	24.4241	22.5266
	Lamc1	35.1001	36.2744	22.0297	20.3056
	Gm38009	0	0	0	0
	Shcbp1l	0.0486223	0.0786899	0.180397	0.1085
	Gm37669	0	0	0	0
	Dhx9	40.0913	49.7895	55.9969	56.5555
	Npl	0.0458899	0.00742679	0.0141883	0.0303415
	Rgs8	0.00713125	0.00969458	0.0119061	0.0099016
	5530400K19Rik	0	0	0	0
	Rgs16	0.0113466	0.00550897	0.00526221	0.0506395
	Rnasel	6.07155	6.03922	2.41355	2.16301
	Rgsl1	0.00696031	0.00337935	0.00645597	0.0103546
	Teddm2	0.00663492	0	0.0553874	0
	Teddm1b	0.00525122	0	0	0.010416
	Gm38352	0	0	0	0
	Teddm1a	0.0100758	0.00978396	0.00934572	0
	Glul	91.4307	76.5025	32.3742	29.8911
	Zfp648	0.0140273	0.0204315	0.00650545	0
	Cacna1e	0.00691678	0.00587688	0.00721754	0.00600238
	Ier5	42.3209	40.5208	24.2259	27.9764
	Mr1	0.436118	0.70718	0.722632	0.629897
	Stx6	8.76581	8.03484	9.77119	9.54809
	BC034090	0.0104983	0.0152913	0.00973759	0.00780892
	Xpr1	2.65135	3.72779	5.24425	4.78436
	Acbd6	8.31889	7.45328	6.73047	7.16824
	Lhx4	0.00462364	0.00448971	0.0150101	0.0137568
	Qsox1	33.559	26.9217	25.8886	23.837
	Gm37539	0	0	0	0
	Cep350	2.53639	3.74283	4.10583	3.59247
	Gm37383	0	0	0	0
	Gm9694	0	0	0	0
	Tor1aip1	11.7042	13.3232	18.2797	17.1013
	9430034N14Rik	0	0	0	0
	Tor1aip2	16.1067	18.0846	18.4569	17.3223
	Fam163a	0.0034183	0.00663858	0.00951183	0.0101705
	Tdrd5	0.070603	0.0514185	0.0654872	0.0560176
	A430050A11Rik	0	0	0	0
	Nphs2	0.0468447	0	0.0197502	0.00844714
	Axdnd1	0.120949	0.128631	0.0828033	0.0942494
	Gm2000	204.773	227.943	206.199	202.496
	Soat1	11.0424	12.0418	7.44213	6.71506
	Gm37648	0	0	0	0
	Gm10031	0.0450164	0.131138	0.245888	0.213309
	Abl2	8.48532	11.2748	14.468	13.0303
	Gm38043	0	0	0	0
	Tor3a	6.53665	6.03278	4.17591	4.44704
	Fam20b	10.4326	10.5499	12.4978	11.5452
	Gm19918	0	0	0	0
	Ralgps2	4.584	5.25536	5.17606	4.5635
	Angptl1	0.00934166	0.0453554	0.0346591	0.023162
	Gm37802	0	0	0	0
	Gm37943	0	0	0	0
	Gm10531	0	0	0	0
	Tex35	0	0.0353673	0.0563052	0.0481634
	Rasal2	0.349603	0.524442	0.951268	0.890431
	Gm37788	0	0	0	0
	Gm37578	0	0	0	0
	Gm37060	0	0	0	0
	Cryzl2	0.0157101	0.0254252	0.0437154	0
	Sec16b	3.92289	3.06717	3.03795	3.10067
	Gm38256	0	0	0	0
	Brinp2	0.0149491	0.00967742	0.0115549	0.00741305
	Astn1	0.0120416	0.0029232	0.0041884	0.00298563
	Gm37861	0	0	0	0
	Gm37367	0	0	0	0
	Gm37848	0	0	0	0
	Pappa2	0.00972556	0.0121421	0.00644347	0.00551173
	Cop1	11.5927	12.1352	11.8689	12.1431
	Gm37115	0	0	0	0
	Gm37088	0	0	0	0
	Tnr	0.275169	0.359651	0.0659911	0.0581089
	Gm37731	0	0	0	0
	4930523C07Rik	3.28928	3.81868	3.13588	2.89897
	Tnn	0.00684365	0.00443028	0.027507	0.0226244
	Mrps14	9.30273	9.68982	8.77978	8.56371
	Cacybp	25.9072	29.8798	36.6609	36.8285
	4933417C20Rik	0	0	0	0
	Rabgap1l	1.51365	2.00162	2.71599	2.30455
	9430087J23Rik	0	0	0	0
	Gm37212	0	0	0	0
	Gm37215	0	0	0	0
	Gm38302	0	0	0	0
	6720464F23Rik	0	0	0	0
	Gm37873	0	0	0	0
	Gm38329	0	0	0	0
	Gm38126	0	0	0	0
	Rc3h1	1.9906	2.95385	3.63233	3.64471
	Gm37052	0	0	0	0
	Gm37809	0	0	0	0
	Gm37653	0	0	0	0
	Serpinc1	0.544696	0.468471	0.0793929	0.192934
	Gm37729	0	0	0	0
	Gm37072	0	0	0	0
	Zbtb37	0.676399	1.21499	1.51123	1.4305
	Dars2	4.34505	4.52541	4.39753	4.81114
	Cenpl	2.06206	2.12323	2.26631	2.60332
	Klhl20	4.22992	4.66751	7.59295	6.41872
	Ankrd45	0	0.00689985	0.016477	0
	Tex50	0	0	0	0.0220816
	Prdx6	59.5814	58.7017	55.5254	56.478
	Tnfsf4	0.00720404	0.00699537	0	0
	Tnfsf18	0	0.00623692	0.0119151	0.00637011
	Gm37638	0	0	0	0
	Fasl	0.0137014	0	0.0127086	0
	Gm37357	0	0	0	0
	Suco	3.56337	5.12609	7.04805	6.34007
	4930558K02Rik	0	0.0131083	0.0125212	0.0133882
	Pigc	2.63523	2.45582	2.70783	2.78696
	Dnm3	1.84234	1.87402	1.38241	1.24052
	Gm37767	0	0	0	0
	Gm10176	0	0	0	0
	Mettl13	6.72697	6.67116	8.35643	8.74091
	Vamp4	4.38979	5.21207	3.81393	4.37028
	Myoc	0	0	0	0.0761464
	Myocos	0.016776	0.0162901	0	0.033276
	Prrc2c	14.9089	21.2547	24.4643	22.359
	Fmo4	0.00896005	0.00870053	0.00415541	0.00444316
	Fmo1	0.18107	0.301415	0.359892	0.35916
	Fmo2	0.00600445	0.0087458	0.00556937	0.0148876
	Fmo6	0	0.0197529	0	0.00672491
	Fmo3	0.00648574	0.0125958	0	0.0128647
	Mroh9	0	0.00435909	0.00416384	0
	Gm37049	0	0	0	0
	Prrx1	0.0121284	0.00915998	0.0149995	0.00400954
	Gm37644	0	0	0	0
	Gorab	4.68405	5.97155	5.42852	5.33792
	Mettl11b	0	0.00697266	0	0
	Kifap3	5.14322	5.90959	8.77105	8.40418
	Scyl3	6.24296	7.14486	7.37606	6.78942
	BC055324	3.83489	4.41513	4.27523	4.6186
	Mettl18	2.60485	2.8871	2.65202	3.10532
	Sele	0.0136708	0.00884992	0.0211338	0
	Sell	0	0.00435983	0.00624682	0.00445293
	Selp	0.171813	0.447265	1.77674	1.32331
	F5	0.714392	0.622596	0.170627	0.108048
	Slc19a2	16.5659	17.6269	10.9262	11.2037
	Ccdc181	5.5123	6.29762	6.38304	6.03914
	Blzf1	3.33388	4.15908	3.26292	3.42372
	Nme7	7.94564	7.44911	6.77146	7.31594
	Gm37411	0	0	0	0
	Atp1b1	49.4713	42.6679	52.5574	48.6944
	D630023O14Rik	0	0	0	0
	Dpt	0	0.0149484	0	0.0152676
	Gm37403	0	0	0	0
	Xcl1	0	0	0	0
	Tbx19	0	0.00968833	0.00462719	0.0197904
	Sft2d2	21.0241	26.1054	14.8727	13.0083
	Tiprl	6.7539	7.43308	7.62832	8.03574
	Gpr161	1.15315	1.33445	2.04372	2.20037
	Dcaf6	8.47388	9.43274	12.1496	12.07
	Gm38368	0	0	0	0
	Mpc2	18.8042	17.4534	18.2816	19.1983
	Gm37860	0	0	0	0
	Adcy10	0.017446	0.00847032	0.0161818	0.0064884
	Gm38210	0	0	0	0
	Mpzl1	15.8262	16.1233	22.9582	22.1277
	Rcsd1	0.0199847	0.0242573	0.0231708	0.0297304
	Creg1	33.0678	35.2687	15.5078	14.8099
	Cd247	0.343537	0.31097	0.186326	0.0952833
	Gm32999	0	0	0	0
	Gm37856	0	0	0	0
	Pou2f1	2.34291	3.50816	4.43114	3.95095
	Dusp27	0.216303	0.216402	0.218868	0.204772
	Gpa33	1.70951	1.20401	0.435563	0.423862
	Mael	0	0.00743536	0.00710232	0
	Ildr2	3.22136	3.68402	3.67415	3.27939
	Tada1	10.335	10.3752	10.1976	10.8355
	Pogk	3.06344	4.38477	6.38142	5.73736
	Gm33354	0	0	0	0
	Gm4846	0	0.0147769	0	0
	Gm4847	0.0176226	0.0128341	0.00817285	0.0087388
	Fmo9	0.259768	0.281673	0.0481892	0.05582
	Fam78b	0.274838	0.429855	0.404763	0.380774
	Uck2	37.0028	36.9405	37.449	38.6018
	Tmco1	12.3284	13.1722	13.0291	13.0474
	Aldh9a1	52.6113	48.3467	27.1695	26.0892
	Mgst3	71.9014	63.3585	25.8508	23.1781
	Lrrc52	0.0116097	0	0	0
	Rxrg	0.00577703	0	0.00535843	0.00572949
	Lmx1a	0.01563	0.0113829	0.0108731	0.00387534
	Pbx1	13.4724	18.7119	21.9252	20.0122
	Gm37524	0	0	0	0
	Gm38381	0	0	0	0
	1700063I16Rik	0	0	0	0
	Nuf2	8.40167	7.37512	12.2994	12.4417
	Rgs5	0.0204331	0	0.0189525	0.01158
	Rgs4	0.0180481	0	0.234364	0.510137
	Ccdc190	0.0153055	0.00743107	0.0141964	0
	Hsd17b7	5.41207	5.87329	7.64208	7.28973
	Ddr2	2.83002	4.80576	4.88483	4.23507
	Uap1	17.2474	19.0773	24.429	24.594
	Uhmk1	6.23278	8.58449	10.479	9.93424
	Sh2d1b2	0.0104405	0.0152071	0.0193679	0.00517728
	Sh2d1b1	0.0104323	0.0455854	0.2661	0.222448
	Gm7694	2.57976	2.3973	4.78567	4.3502
	Nos1ap	1.42683	1.26173	3.10992	2.623
	Spata46	0.0516336	0.267403	0.590671	0.358461
	Olfml2b	8.15484	7.93113	13.1872	14.3343
	Atf6	12.2241	15.921	15.1365	15.1967
	Dusp12	3.47831	4.06811	4.91794	5.34006
	Gm26620	0.0487264	0.0946302	0.331436	0.032217
	Fcrlb	0	0.0200708	1.33244	1.54771
	Fcrla	0	0.00738423	0	0.0226257
	Fcgr2b	0.034829	0.0304381	0.0258442	0.0345424
	Fcgr4	0.0633909	0.0307774	0.842767	1.00591
	Fcgr3	0.472468	0.379683	1.40537	1.09066
	Cfap126	0.463771	0.384966	0.49261	0.437699
	Sdhc	22.6526	22.4009	19.6176	20.2552
	Mpz	0.0455337	0.0694805	0.0482679	0.103221
	Pcp4l1	0.042073	0.179759	0.0468293	0.0166907
	Nr1i3	0.137868	0.193375	0.156296	0.0797614
	Tomm40l	7.81977	7.12328	8.59739	8.13279
	Apoa2	0.642487	0.647873	0.366728	0.441139
	Fcer1g	0.248366	0.137813	0.296189	0.193539
	Ndufs2	106.144	98.6091	103.777	113.516
	Adamts4	0.25381	0.367008	0.573194	0.670344
	B4galt3	17.8594	14.2264	17.082	16.2163
	Ppox	19.4124	17.8457	15.2457	17.9597
	Usp21	14.7012	12.5302	15.4977	16.2667
	Ufc1	77.3035	71.8916	56.8864	57.5501
	Dedd	13.426	12.5488	11.4673	11.8873
	Nit1	12.2885	10.4021	7.99918	7.6257
	Pfdn2	30.6233	28.3308	32.5276	33.85
	Gm37154	0	0	0	0
	Klhdc9	0.0340689	0.0578937	0.0948009	0.135154
	Nectin4	0.0743904	0.0619163	0.315429	0.274034
	Arhgap30	0.00590558	0.00286726	0.0136942	0.00585698
	Usf1	17.0142	15.1879	20.9432	20.2868
	Tstd1	0.577996	0.467712	0.580792	0.4777
	F11r	59.3085	60.9118	65.5694	59.7037
	Alyref2	3.05425	2.80383	2.58155	3.01878
	Itln1	0	0.0112931	0	0
	Cd244a	0.00290941	0.00282514	0.0053972	0.0144274
	Ly9	0.759616	1.10187	0.491463	0.497593
	Slamf7	0.00579849	0	0.00537833	0
	Cd48	0	0	0.0103518	0
	Gm37010	0	0	0	0
	Slamf1	0	0	0	0
	Cd84	0.00211573	0.00410889	0.0117745	0.00209832
	Gm10521	0.00515534	0	0.00478178	0.0255646
	Slamf6	0.00360251	0.00349816	0.00835368	0.00893216
	Vangl2	2.85497	2.71046	5.32662	5.31094
	Nhlh1	0.0215419	0.0156885	0.0399621	0.0747764
	Ncstn	40.1087	37.6225	41.2141	38.4608
	Copa	67.0217	77.1704	75.7879	71.3694
	Pex19	18.6083	17.3317	17.1104	17.2347
	Dcaf8	30.8435	31.5592	30.9045	30.6128
	Pea15a	41.9805	37.1547	40.9659	37.1546
	Casq1	0.172429	0.230222	0.233238	0.149634
	Atp1a4	0.0191208	0.0111402	0.00354706	0
	Igsf8	37.9365	27.0983	27.1071	26.471
	Atp1a2	0.151335	0.257669	0.286508	0.180931
	Kcnj9	0.0751058	0.0497253	0.0538311	0.00677162
	Kcnj10	0.0196336	0.0142987	0.0136582	0.014604
	Pigm	3.86993	4.62438	4.78874	4.76842
	Gm37145	0	0	0	0
	Slamf9	1.74842	1.72722	1.57486	1.68392
	Igsf9	11.225	9.98417	7.70543	7.44297
	Tagln2	235.139	211.841	297.139	306.542
	Gm37125	0	0	0	0
	Cfap45	0.0156116	0.00505313	0.0289607	0.0567714
	Vsig8	0.0635596	0.0411458	0.0917064	0.0490285
	Slamf8	0	0	0	0
	Fcrl6	0	0.00673927	0	0
	Dusp23	1.76931	1.45304	0.864201	0.774704
	Crp	0	0.00760205	0.00726154	0.0155288
	9430083B18Rik	0	0	0	0
	Apcs	0	0	0	0.0271074
	Olfr16	0.00493302	0	0.00457558	0
	Olfr1408	0	0.00373168	0	0.00381136
	Olfr1406	0.00414294	0	0.00384275	0.00410885
	Olfr218	0.00366266	0	0	0.00363253
	Olfr1404	0	0.00349579	0.00667841	0.0107113
	Fcer1a	0	0	0	0
	Olfr418	0.00907236	0.00293653	0.00560999	0.00599847
	Mptx2	0	0	0	0
	Ackr1	0	0	0.00929631	0
	Cadm3	0.00504844	0.0122555	0.00702396	0.0125173
	Aim2	3.88084	4.82928	3.21381	3.09182
	Ifi206	0.00869013	0	0	0
	Ifi214	0.00368914	0	0	0.0109763
	Ifi213	0.0106564	0.0103477	0.00741316	0.0132108
	Ifi209	0.00374114	0	0	0.00371036
	Ifi208	0.00443807	0.00430952	0	0.00440155
	Ifi207	0.019389	0.0376548	0.179841	0.223062
	Ifi204	1.58937	2.26169	3.97769	4.07544
	Mndal	0.339809	0.604007	0.592979	0.571208
	Ifi211	5.3451	5.775	12.5565	12.6445
	Ifi203	0.0604968	0.104718	0.273247	0.260865
	Ifi202b	0	0.00759309	0.14506	0.294699
	Ifi205	0.0082268	0.0718967	1.18276	0.799592
	Olfr433	0	0.010428	0.00332029	0.0106506
	Olfr432	0	0	0.00271527	0.00580659
	Olfr430	0.0129399	0.0125651	0.00900169	0.00320835
	Olfr429	0	0	0.00490371	0
	Olfr427	0	0.00333303	0.0095512	0.0034042
	Olfr231	0.00254993	0.00990429	0.00236516	0.00758684
	Olfr424	0	0	0	0
	Olfr421-ps1	0	0	0	0
	Olfr420	0.00697311	0.00338557	0.00970177	0
	Spta1	0.00157861	0.00766445	0.00439269	0.0062625
	Olfr419	0.0148266	0.00479906	0	0.00490154
	Mptx1	0	0	0	0
	Olfr417	0.00873015	0.00423864	0.00607318	0.00649374
	Olfr248	0	0	0	0
	Olfr414	0.00879574	0.00854097	0	0.00581557
	Olfr220	0	0.00392133	0.0262198	0
	Fmn2	0.00617968	0	0.00573191	0.00817177
	Grem2	0.00708669	0.0172036	0.0032866	0.00702838
	Rgs7	0.0155142	0.0100432	0.00959338	0.0153866
	5730408A14Rik	0	0	0	0
	Fh1	16.8823	16.1057	13.3396	13.6759
	Kmo	0.0128025	0.00310793	0.00593744	0
	Opn3	1.21392	1.28653	1.91091	1.98132
	Chml	1.33554	1.98778	2.33637	2.15476
	Wdr64	0	0.00668854	0.0159724	0
	Exo1	2.1023	2.33169	3.01113	3.02092
	Gm38100	0	0.00716258	0.0205253	0
	Gm37668	0	0	0	0
	Pld5	0	0	0.00262886	0.0056218
	Rbm8a2	0.029753	0.0385216	0.0459952	0.0196721
	Gm38081	0	0	0	0
	Gm37916	0	0	0	0
	Gm38152	0	0	0	0
	Cep170	3.8444	5.56815	10.2394	9.63865
	3110062G12Rik	0	0	0	0
	Gm38104	0	0	0	0
	Sdccag8	2.97696	2.32569	3.02721	2.78519
	Gm37490	0	0	0	0
	Gm37519	0	0	0	0
	Akt3	5.08144	6.73512	6.90551	6.33719
	Gm37960	0	0	0	0
	Gm37106	0	0	0	0
	Gm37598	0	0	0	0
	Gm38146	0	0	0	0
	Gm37706	0	0	0	0
	Gm37463	0	0	0	0
	Zbtb18	14.0351	17.4736	14.1944	12.9308
	Gm37858	0	0	0	0
	1700016C15Rik	7.94808	5.30184	6.95548	6.92304
	Adss	51.5756	61.1165	53.0799	53.2457
	Catspere2	0.0114223	0	0.00529732	0.0113283
	Desi2	3.87979	5.186	4.74265	4.4875
	Cox20	34.0902	31.5161	30.9145	28.5007
	Hnrnpu	59.0136	65.7637	67.4895	68.1417
	Gm38300	0	0	0	0
	Efcab2	0.611598	0.92142	0.763253	1.02197
	Kif26b	0.00187361	0.0136451	0.447496	0.353056
	Smyd3	1.5544	1.76972	2.26331	2.37097
	Tfb2m	12.5112	15.3479	15.8365	15.7777
	Cnst	2.99269	3.28089	3.16268	3.39846
	Sccpdh	15.8888	15.8595	13.9374	14.543
	Kif28	0.00747175	0.0399044	0.00693036	0.0333462
	Ahctf1	7.85132	10.5932	12.9536	12.5376
	Gm10518	0.071398	0.0396172	0.104067	0.0202316
	Cdc42bpa	8.03035	9.72444	9.34303	8.70641
	Gm38169	0	0	0	0
	Gm38331	0	0	0	0
	Coq8a	0.470657	0.561487	0.174621	0.101359
	Psen2	7.87203	7.17536	5.40804	5.05078
	Itpkb	5.29304	4.51973	4.6055	5.3508
	Gm37033	0	0	0	0
	Gm37390	0	0	0	0
	Gm36933	0	0	0	0
	Stum	0.0101266	0.00196665	0.00751423	0.0140605
	Gm37984	0	0	0	0
	Parp1	24.8027	25.3517	19.9177	19.1297
	Lin9	3.80874	4.04019	4.07686	4.44644
	Mixl1	0.00578458	0.0224681	0.00536544	0.00573698
	Acbd3	15.9804	19.3301	20.9394	19.1627
	H3f3a	104.237	100.86	89.5111	88.7661
	Sde2	10.7464	12.3802	11.9137	12.1039
	Lefty2	0.0160977	0.00521046	0	0
	Pycr2	77.469	66.0992	51.7806	50.6851
	Lefty1	0.172016	0.222712	0.136759	0.162477
	Tmem63a	59.6645	54.3634	39.4057	34.6928
	Ephx1	141.334	106.427	33.1378	32.4359
	Gm37086	0	0	0	0
	9130409I23Rik	0.0279659	0.00678898	0.0194547	0.0277358
	Nvl	5.65861	7.05875	8.12516	8.1161
	Cnih4	22.8682	21.0051	24.1387	26.6241
	Wdr26	18.8441	22.2877	19.6933	18.8601
	Cnih3	0.00964728	0.0187357	0.0492154	0.0287037
	2900069G24Rik	0	0	0	0
	Ccdc121	0	0	0.0202996	0.0144702
	Dnah14	0.00678219	0.00658574	0.0134802	0.0144137
	Gm37664	0	0	0	0
	Lbr	20.4272	23.374	17.9468	19.4221
	Enah	4.72555	5.66032	9.16082	9.24424
	2700078F05Rik	0	0	0	0
	Gm38359	0	0	0	0
	Gm37018	0	0	0	0
	Gm37258	0	0	0	0
	Srp9	64.5318	69.4228	58.2237	61.4831
	Vmn1r1	0.00352359	0.00342153	0	0.0104838
	Degs1	30.7619	30.4688	30.2346	29.2313
	Fbxo28	5.12674	6.44274	7.93707	8.1934
	Gm10517	0	0	0	0
	Trp53bp2	9.77361	10.1612	13.1974	12.5842
	Capn2	58.1815	53.6715	91.4288	77.8824
	Gm37069	0	0	0	0
	Capn8	0	0.0068358	0.00652961	0
	Gm37516	0	0	0	0
	Ccdc185	0	0.00627031	0.00598945	0
	Susd4	0.0137583	0.00667987	0.00319034	0.00341126
	Gm37542	0	0	0	0
	Tlr5	0.00648733	0.0125989	0.00300863	0
	Disp1	15.1239	13.5597	9.55384	8.80471
	Brox	13.5911	16.1515	15.2139	15.3878
	Aida	13.1834	14.5761	15.6018	14.8578
	Mia3	20.2523	21.9972	18.9642	18.4276
	Taf1a	5.37624	6.44006	5.99832	6.05313
	Hhipl2	0.0891923	0.115479	0.0827295	0.068801
	Dusp10	8.01337	8.04813	10.7708	9.88562
	1700056E22Rik	4.13053	3.21138	2.08745	2.17756
	2900092O11Rik	0	0	0	0
	Hlx	6.91453	5.78093	4.74934	4.81247
	Marc1	0.0354492	0.0286854	0.0493209	0.0410171
	Marc2	47.9312	45.0101	48.0121	52.4282
	C130074G19Rik	86.4266	81.8132	109.542	110.853
	Mark1	0.115761	0.0739525	0.135629	0.175233
	Rab3gap2	4.5067	5.06502	7.94316	7.86615
	Iars2	13.421	15.0472	15.1003	15.2068
	Gm37785	0	0	0	0
	Bpnt1	21.3308	20.1143	16.2365	15.8236
	Eprs	41.1998	57.5408	48.4831	47.5162
	Slc30a10	0.00454758	0.0110396	0.00210903	0.00225508
	Lyplal1	5.01193	4.93208	3.27598	3.61959
	Gm38268	0	0	0	0
	Gm37272	0	0	0	0
	Gm37491	0	0	0	0
	Tgfb2	0.165873	0.131333	0.811875	0.933899
	Gm37849	0	0	0	0
	Rrp15	20.4221	19.772	20.9083	22.7248
	D1Pas1	0	0	0.00383198	0
	Spata17	0.0796803	0.0535655	0.102332	0.0607882
	Gm43497	0	0	0	0
	Gm43496	0	0	0	0
	Gpatch2	4.16967	4.9417	5.10199	4.76683
	Gm37254	0	0	0	0
	Esrrg	0.0206302	0.00667757	0.00637847	0.0136403
	Gm37929	0	0	0	0
	Gm38315	0	0	0	0
	Ush2a	0.00589134	0.00490346	0.00546446	0.00834695
	Kctd3	11.2341	12.0929	11.4636	11.4386
	Gm37178	0	0	0	0
	Kcnk2	0.0499805	0.0667327	0.110103	0.0650597
	Gm38122	0	0	0	0
	Cenpf	4.33205	4.86527	5.69419	5.69297
	Ptpn14	2.69077	3.26993	5.81856	5.43522
	Smyd2	36.1366	34.4917	33.7966	35.6512
	Gm38245	0	0	0	0
	Prox1	0.0063265	0.00460744	0.00586809	0.00470583
	Rps6kc1	4.30472	4.32295	4.14259	4.00982
	Angel2	9.29813	11.6783	10.079	10.208
	Vash2	2.75901	3.02013	5.17982	4.75716
	Flvcr1	4.20937	5.22794	6.4463	6.95108
	Spata45	0.026225	0.178258	0.0486495	0.0780275
	Tatdn3	3.92399	3.81033	3.62988	3.26401
	Nsl1	3.93115	3.51842	3.8227	4.36041
	Batf3	0.0331332	0.0160867	0.0768309	0.0821513
	Fam71a	0	0.0057679	0.0220382	0.0176732
	Atf3	17.6561	22.068	17.3825	19.0567
	Gm37074	0	0	0	0
	Nenf	90.6355	84.676	84.6653	80.773
	Tmem206	5.64825	5.86903	7.80915	8.02764
	Ppp2r5a	21.4398	23.2493	21.8124	24.5324
	9430037O13Rik	0	0	0	0
	Dtl	7.10935	8.94091	10.5514	10.9358
	Ints7	17.0622	17.9033	18.5858	18.509
	Gm37349	0	0	0	0
	Lpgat1	5.75585	7.95949	11.1026	10.0058
	Nek2	16.9255	16.4073	16.4352	16.7903
	Slc30a1	4.26386	6.49925	6.78319	7.12492
	Rd3	0.00932089	0.00905091	0.0115273	0.00616279
	Traf5	0.992816	0.934667	0.696273	0.498327
	Rcor3	4.62085	6.20805	6.07676	5.25627
	Gm37055	0	0	0	0
	Kcnh1	0.0036202	0.00703068	0.00503682	0
	Hhat	0.00429306	0.0166748	0.00398198	0
	A730013G03Rik	0	0	0	0
	Sertad4	0.023383	0.00378428	0.00722955	0.0193255
	Syt14	0.00284425	0.00276186	0.00659539	0.00564168
	Diexf	2.77633	2.9007	3.11899	3.23615
	Irf6	3.08113	3.46495	1.52619	1.56469
	A130010J15Rik	2.08857	2.38804	1.51513	1.62005
	Traf3ip3	0.0187958	0.0136885	0.0174339	0.00466028
	Lamb3	27.9922	23.3095	32.2442	29.5903
	Hsd11b1	0.0116761	0	0.00541501	0.0578999
	Gm38118	0	0	0	0
	G0s2	13.3612	13.2701	5.97752	5.04667
	Gm37691	0	0	0	0
	Camk1g	0.0739855	0.066711	0.245088	0.183442
	Gm37942	0	0	0	0
	Gm38322	0	0	0	0
	Plxna2	4.18494	4.84984	5.83077	4.72367
	Gm37783	0	0	0	0
	Gm37674	0	0	0	0
	Gm38036	0	0	0	0
	2900035J10Rik	0	0	0	0
	Cd34	0.162695	0.0543066	0.028295	0.0201696
	Gm37334	0	0	0	0
	9630010A21Rik	0	0	0	0
	Cd46	0.206526	0.228904	0.106423	0.122068
	Gm37366	0	0	0	0
	Gm37132	0	0	0	0
	Cr1l	8.83029	9.39566	10.9206	10.0519
	Cr2	0.00361379	0.00526368	0.00502791	0.0107522
	Gm37887	0	0	0	0
	Gm38046	0	0	0	0
	Gm38194	0	0	0	0
	Fam171a1	4.31374	5.54058	10.2662	9.78308
	Nmt2	7.22538	9.5464	14.2314	14.0516
	Rpp38	4.661	5.04537	3.83897	4.69842
	Acbd7	0	0	0.0230493	0
	Olah	0.0150026	0	0	0.0223188
	Meig1	0	0	0.0111691	0
	Dclre1c	0.617782	0.66295	0.798519	0.873633
	Suv39h2	1.87162	2.04824	3.18174	3.49458
	Hspa14	21.1135	20.5881	23.0807	23.3885
	Gm45902	0.702108	0.749948	1.07595	0.959725
	Cdnf	0.374356	0.320747	0.32272	0.227134
	Fam107b	16.8869	19.1868	13.9318	13.5893
	Frmd4a	4.1524	5.66201	9.23724	9.64866
	Prpf18	9.22785	10.3055	10.1388	9.86595
	Bend7	0.696064	1.00519	0.889807	1.15941
	Sephs1	13.2088	14.7282	17.1772	17.5095
	Phyh	8.379	8.23488	7.06144	6.60778
	Ucma	0	0	0	0
	Mcm10	7.55904	6.76267	8.38029	8.14238
	Optn	23.1588	25.6132	34.3776	33.8481
	Ccdc3	0.154069	0.178563	0.0230493	0.0443617
	Camk1d	2.25746	3.38891	2.20665	2.12203
	Cdc123	26.7656	25.2085	26.9805	28.6938
	Nudt5	5.20396	5.19634	5.02076	5.52789
	Gm13199	0.621746	0.48299	0.642603	0.70472
	Sec61a2	4.00401	3.93384	5.61457	5.46801
	Dhtkd1	0.227621	0.279812	0.321184	0.331418
	Upf2	5.81164	6.64446	7.4221	6.51419
	Proser2	8.48587	6.65994	0.790989	0.759801
	Echdc3	5.7137	6.52279	3.01889	3.49813
	Usp6nl	9.10559	11.8196	9.44941	7.96274
	Gm38386	0	0	0	0
	Celf2	6.1925	8.44255	6.50623	6.24202
	Gm37340	0	0	0	0
	Gm37866	0	0	0	0
	Gata3	0.289903	0.334054	0.666865	0.659374
	4930412O13Rik	0	0	0.00891261	0.00952979
	9230102O04Rik	0	0	0	0.0498509
	Taf3	3.79204	3.98274	5.01434	4.53847
	C630004M23Rik	0	0	0	0
	Atp5c1	67.4759	65.9672	50.775	51.2837
	Kin	11.2415	12.5441	11.3718	11.9
	Itih2	25.2267	23.2561	0.8911	0.591534
	Itih5	0.0453526	0.0587186	0.00467404	0.00499771
	Sfmbt2	0.646919	0.930273	0.734885	0.768473
	Gm37343	0	0	0	0
	Prkcq	0	0	0.0034352	0.00367308
	Gm36932	0	0	0	0
	Gm37520	0	0	0	0
	Gm37766	0	0	0	0
	Gm37851	0	0	0	0
	Gm37730	0	0	0	0
	4933403L11Rik	0	0	0	0
	Pfkfb3	2.35617	2.16994	5.76966	5.65648
	Gm37975	0	0	0	0
	Rbm17	62.0575	64.6265	64.7965	66.4737
	Gm17490	0	0	0	0
	Il2ra	0.00509496	0.00742109	0.00472579	0.00757956
	Gm37881	0	0	0	0
	Il15ra	0.326677	0.20783	0.114933	0.0446881
	Fbxo18	11.0824	11.473	13.4677	13.6846
	Ankrd16	8.18383	7.45854	6.77064	7.37707
	Itga8	0.00454058	0.00220453	0.00210578	0.00675482
	Gm37701	0	0	0	0
	Mindy3	6.25847	6.74736	9.00088	8.66487
	Gm37289	0	0	0	0
	Gm37255	0	0	0	0
	Gm38014	0	0	0	0
	Pter	1.04884	1.37649	0.903119	0.781047
	C1ql3	0.0104693	0.00508303	0.0145661	0.0103831
	Gm37824	0	0	0	0
	Gm37811	0	0	0	0
	Gm37356	0	0	0	0
	Gm37742	0	0	0	0
	Rsu1	14.9153	15.8331	21.8866	21.8406
	Gm38156	0	0	0	0
	Gm37780	0	0	0	0
	Gm37160	0	0	0	0
	Cubn	0.78945	0.79862	0.363938	0.279293
	Trdmt1	1.29411	1.52879	1.34798	1.3521
	Vim	1004.13	904.609	803.592	763.009
	St8sia6	0.0261286	0.0625837	0.0113098	0.0172757
	Hacd1	5.87682	5.29899	2.94051	3.56667
	D930036K23Rik	0	0	0	0
	Gm37894	0	0	0	0
	Stam	3.97275	5.09052	4.84147	4.30674
	Gm37499	0	0	0	0
	Tmem236	0.0471462	0.0281727	0.0672769	0.0467582
	Gm13320	0	0	0	0
	Mrc1	12.2327	17.2566	5.64112	6.79828
	Gm37697	0	0	0	0
	Slc39a12	0.0796721	0.124643	0.0492661	0.0307286
	Cacnb2	0.381096	0.596353	0.488264	0.440501
	Gm38105	0	0	0	0
	2900092N22Rik	0	0	0	0
	Gm37006	0	0	0	0
	Gm38273	0	0	0	0
	Gm37437	0	0	0	0
	Gm37891	0	0	0	0
	Nsun6	0.748299	0.936539	1.05654	0.989522
	Gm36930	0	0	0	0
	Arl5b	1.59486	2.34958	2.44744	2.33641
	Gm38257	0	0	0	0
	Malrd1	0.0019694	0.00573708	0.0018267	0
	Gm37595	0	0	0	0
	Gm37416	0	0	0	0
	Plxdc2	0.00573046	0.00370965	0.00708698	0.00757774
	Nebl	0.00384856	0.012457	0.0333172	0.0292628
	H2al2a	0	0	0	0
	A930004D18Rik	6.01412	5.13897	6.95188	6.54964
	Skida1	0.683712	0.743013	0.812278	0.753108
	Mllt10	10.8038	12.0526	12.3462	11.6846
	Dnajc1	3.54642	4.21365	4.45591	4.30809
	Commd3	60.9665	58.2467	56.8056	59.7787
	Bmi1	19.3811	24.7442	23.006	23.1316
	Spag6	0.173016	0.269826	0.194521	0.197592
	Pip4k2a	2.56848	2.7535	4.46384	4.47394
	4930426L09Rik	0.163713	0.141308	0.0590529	0.135305
	Armc3	0.0609568	0.0318722	0.00434923	0.0046504
	Msrb2	2.7516	3.2106	2.01708	1.68359
	Ptf1a	0.0175992	0	0.00816201	0.0174544
	4921504E06Rik	0	0	0	0.0065541
	Otud1	0.00937135	0	0.0217308	0.0139414
	Etl4	7.41199	8.59935	5.8943	4.87301
	Arhgap21	11.8251	13.3768	15.9697	14.0781
	Enkur	0.265618	0.558836	1.57062	1.19642
	Thnsl1	1.24723	1.35771	2.82516	2.72783
	Gpr158	0	0.00718755	0.00858201	0.00734103
	Myo3a	0.00261114	0.00253551	0.00242194	0.00776897
	Gad2	0.00693062	0.0112165	0.0128569	0.0045824
	Apbb1ip	0.00478537	0	0.0266318	0.00949199
	Pdss1	2.80081	2.93217	3.17066	3.66029
	Abi1	25.9256	30.2524	30.5236	30.3737
	Acbd5	10.6123	12.6346	9.23711	9.09034
	Mastl	3.7673	4.15378	4.04479	4.34372
	Yme1l1	16.3596	20.8407	23.3615	22.1832
	4931423N10Rik	0	0.00642988	0.0122837	0
	Nxph2	0	0	0	0.005103
	Gm38309	0	0	0	0
	Spopl	2.08939	2.68913	3.249	3.19874
	Hnmt	0	0	0.00695778	0
	Tbpl2	0	0	0.00892553	0.00954361
	Il1f8	0.0109037	0	0	0
	Il1f9	0.0241563	0.0234566	0.0373432	0.0319433
	Il1f6	0.0300562	0	0.0139392	0
	Gm37703	0	0	0	0
	Il1f5	0.00901177	0.00875075	0.00417939	0.00893762
	Il1f10	0	0	0	0
	Il1rn	1.6526	2.79995	0.241072	0.223721
	Psd4	0.0950431	0.113165	0.0220391	0.0280539
	Pax8	0.0612925	0.0595172	0.0189504	0.0354598
	Gm38383	0	0	0	0
	Cacna1b	0.0053389	0.00259213	0.00866608	0.00794245
	Ehmt1	10.1743	10.9979	12.0694	11.7694
	Gm38147	0	0	0	0
	Gm37139	0	0	0	0
	Arrdc1	24.5069	18.7109	12.619	12.6019
	Zmynd19	10.1179	11.0337	15.22	16.1666
	Dph7	7.90178	7.10995	6.78484	7.57411
	Mrpl41	20.7864	15.657	24.3533	26.7511
	Pnpla7	1.83686	1.37852	1.92993	1.76263
	Nsmf	15.4467	13.6231	15.7655	16.8528
	Entpd8	0.812086	0.531302	0.0854744	0.0514087
	Noxa1	0.0820645	0.06375	0.0304473	0.0162778
	Nrarp	2.28188	2.48527	1.35382	2.10509
	Tor4a	11.3764	9.7939	6.99124	7.03283
	Nelfb	27.4907	23.3131	21.088	18.8301
	Stpg3	0.0646408	0.0896693	0.0171306	0.0457921
	Fam166a	0.058977	0.0229075	0.0437629	0.0467934
	Tubb4b	203.872	154.997	119.84	120.579
	Slc34a3	0.0364723	0.0177079	0	0
	Rnf224	0.0516559	0.0780263	0.0212947	0.017077
	Cysrt1	0.748299	0.784755	0.305394	0.484866
	Rnf208	1.47864	1.2591	0.618932	0.752037
	AL732309.1	4.05557	3.59785	2.79871	3.044
	Ndor1_1	5.97734	6.19641	7.406	6.50216
	Ndor1_2	0	0	0	0
	Tmem203	23.9292	21.8932	17.641	20.7272
	Tprn	7.02297	5.08576	4.48699	4.30188
	Ssna1	54.6957	46.4894	54.0452	53.7724
	Anapc2	66.6319	56.8908	55.8504	55.0959
	Tmem210	0.0514335	0.0499437	0.0477066	0
	Lrrc26	18.4217	9.10646	0.0413725	0.0552968
	Grin1	5.86631	4.07686	0.115531	0.117506
	Man1b1	20.1403	18.8225	20.4656	20.7083
	Dpp7	9.10427	7.65315	8.02016	7.95741
	Uap1l1	58.6504	48.4562	12.1209	11.8678
	Sapcd2	9.68787	7.22308	4.54351	4.77003
	Entpd2	8.87399	8.35059	3.12956	4.52971
	Npdc1	72.5307	59.0308	57.5674	58.8227
	Fut7	0.0169042	0.0218862	0.0104529	0.0335303
	Abca2	11.3569	9.83935	11.3216	11.1226
	Paxx	18.2342	13.7655	7.69113	9.10915
	Clic3	2.15142	1.13226	0.472225	0.39091
	Ptgds	7.78082	8.15989	2.38818	3.43748
	Lcn12	0	0	0	0
	C8g	0.444965	0.585704	0.330178	0.333429
	Fbxw5	24.1002	20.7851	21.3746	22.1879
	Traf2	8.20435	9.25736	7.65806	9.39494
	Edf1	152.585	137.76	134.795	143.619
	Mamdc4	0.984048	1.00987	0.897481	0.94331
	Phpt1	44.0864	39.0415	38.5669	39.187
	Ajm1	0.695212	0.590371	0.37023	0.259542
	Rabl6	36.5311	32.7323	26.9335	28.2689
	Ccdc183	0.046317	0.0374796	0.0143203	0
	Tmem141	8.64626	9.46556	6.70377	7.73084
	Fcna	1.13962	0.815893	0.107496	0.11494
	Lcn8	0	0	0.0189068	0.0404321
	Lcn5	0	0	0	0
	Lcn6	0	0	0.0076927	0.0164508
	Lcn10	0	0.0116505	0	0.0118993
	Obp2a	0	0	0	0
	Bmyc	8.50457	7.95675	5.70965	6.22553
	Obp2b	0	0	0	0
	Lcn3	0	0	0.0359892	0
	Lcn11	0	0	0	0
	Gm13539	0.0240396	0	0	0
	Glt6d1	0.0219155	0	0.0203275	0.0217352
	Lcn9	0	0	0.0146702	0
	Sohlh1	0	0	0.0190975	0
	Kcnt1	0.00624267	0.0101031	0.00772044	0.0061913
	Camsap1	6.6423	7.72587	9.31226	9.48692
	Ubac1	11.2708	11.1113	11.564	12.3576
	Nacc2	5.00568	5.26591	5.20729	4.6976
	Lhx3	0.0109895	0.0213424	0.0203864	0
	Qsox2	4.55472	5.01379	4.52683	4.86581
	Ccdc187	0.00540138	0.00524493	0.007515	0.0080354
	Gpsm1	3.34791	3.13266	6.01374	5.71917
	Dnlz	16.8512	14.2421	15.7737	17.3399
	Card9	0.0382968	0.130156	0.059203	0.0443119
	Snapc4	7.86756	7.09234	6.54077	6.79952
	Sdccag3	12.5205	12.8799	16.7087	15.9163
	Pmpca	29.7926	30.5625	32.0805	31.0608
	Inpp5e	9.98997	8.83371	6.11409	6.46766
	Sec16a	11.2867	12.6966	11.3935	10.4609
	Notch1	8.68354	7.33712	1.95688	1.39987
	Egfl7	2.5449	1.79455	0.838352	0.911429
	Gm20532	0.0680504	0	0.0631196	0
	Agpat2	20.3891	16.6921	11.4376	10.241
	Fam69b	2.41344	1.67622	0.478066	0.503058
	Lcn4	0	0	0	0.0170034
	Abo	0.0276455	0	0.0192317	0.013709
	Surf6	7.28032	8.27949	9.4042	8.90813
	Med22	11.8195	11.7267	14.6446	14.2895
	Rpl7a	1015.17	961.914	780.137	851.237
	Surf1	11.8369	11.6655	7.75289	7.86755
	Surf2	13.689	14.0958	10.7122	14.8016
	Surf4	75.5058	76.8416	87.0735	83.9818
	Stkld1	0.0242261	0.0764542	0.0224707	0.0420468
	Rexo4	9.03466	8.94244	9.49699	10.4027
	Adamts13	0.00272258	0.00264372	0.0075759	0
	Cacfd1	6.9977	8.08026	7.32663	7.36175
	Slc2a6	0.0496533	0.0421882	0.0172708	0.0369335
	Mymk	0.0175643	0.00852778	0.0244374	0.00870989
	Adamtsl2	0.00367382	0.00713482	0.00681523	0.00364359
	Fam163b	0	0.00870935	0.00831924	0.013343
	Dbh	0.00519978	0	0.019292	0.025785
	Sardh	1.65165	1.51027	2.85109	2.68045
	Vav2	5.65012	5.18945	9.82635	9.57945
	Brd3os	0.636225	0.767154	0.30479	0.568584
	Brd3	9.44834	11.5952	14.036	13.4015
	Wdr5	21.3817	20.2843	23.2132	22.1957
	Rxra	12.8036	12.7561	11.6406	10.6454
	Col5a1	0.164115	0.185162	14.7163	15.258
	Fcnb	0.00991026	0	0	0.00982871
	Olfm1	0.00746965	0	0.00692841	0.0111123
	Ppp1r26	0.024277	0.0212165	0.0135108	0.0216695
	1700007K13Rik	0.37587	0.380852	0.197054	0.567269
	Mrps2	16.3831	16.3175	16.3144	15.4258
	Gbgt1	0.0298199	0	0.064538	0.0197163
	Gm10134	0.034829	0.0676403	0.0969158	0.0690847
	Ralgds	6.48217	5.79383	3.74267	3.45585
	Cel	0.0192969	0	0	0.0127587
	Gtf3c5	12.2757	12.8467	11.6044	11.4969
	Gfi1b	0	0	0.0135108	0
	Tsc1	4.03594	4.6485	4.79247	4.68446
	Spaca9	1.0193	1.15474	0.612789	0.449296
	Ak8	0.194771	0.156237	0.0706923	0.134378
	Gtf3c4	7.06595	9.52444	11.9266	11.6114
	Ddx31	2.67344	3.14357	4.51167	4.3453
	Barhl1	0.0621215	0.100537	0.14405	0.219059
	Cfap77	0.0868932	0.144645	0.650533	0.707892
	Ttf1	4.05113	4.81966	5.40264	5.15353
	Setx	3.81102	5.48648	6.23046	6.09897
	Ntng2	0.00450436	0	0.00835595	0.0223365
	Med27	3.47869	2.9889	4.68133	4.07999
	Rapgef1	16.7388	16.8925	21.3601	20.8449
	Gm13420	4.9625	4.36996	3.12503	3.26905
	Gm13547	0.0421934	0	0.0195681	0.0627693
	Trub2	6.83627	6.5245	7.35284	7.95641
	Coq4	3.00146	3.02419	2.37303	2.48135
	Slc27a4	12.1111	10.0408	9.19328	8.57682
	Urm1	24.0501	18.8236	18.9109	21.2931
	Cercam	0.949401	0.731601	2.14901	2.39284
	Odf2	11.6219	11.9102	13.541	13.23
	Gle1	8.20886	8.26205	9.39463	9.40512
	Sptan1	40.4002	43.9615	48.8276	44.651
	Wdr34	16.8982	14.5761	15.3481	16.4762
	Set	111.263	129.579	145.879	149.998
	Pkn3	17.5563	13.9893	14.2999	14.84
	Zdhhc12	14.776	11.7645	16.938	18.0782
	Zer1	4.85849	4.37338	3.69715	3.84423
	Tbc1d13	10.7767	10.7373	12.3311	11.597
	Endog	9.48737	7.2246	4.95575	5.27416
	Spout1	15.5048	14.4631	16.3043	15.0272
	Kyat1	1.53399	1.83841	1.29589	1.51571
	Lrrc8a	5.03933	5.10275	6.98842	7.14548
	Gm28035	0.579264	0.334451	0.694121	0.534127
	Phyhd1	0.342144	0.605839	1.2383	1.1444
	Gm28038	0	0	0	0
	Dolk	8.26842	7.50836	8.16069	8.2817
	Nup188	15.3243	16.1472	17.8002	17.5898
	Sh3glb2	77.1698	60.4915	29.4523	33.0046
	Miga2	3.13855	2.80821	2.82413	2.99311
[truncated: 23,708 more rows]

## Sheet: Table S2. Exon skipping
Supplementary table S2.
Exon skipping by TGF-β in CMT64 cells.
Alternative splicing transcripts induced by TGF-β in CMT64 cells. Splice variants and differential splicing in the RNA-seq data were identified using rMATS protocol. Up/downstream ES stands for up/downstream exon start and up/downstream EE stands for up/downstream exon end. IncLevel1 and IncLevel2 indicate inclusion levels calculated from normalized counts.
	Gene ID	Gene Symbol	Chromosome	Strand	Exon start	Exon end	Upstream ES	Upstream EE	Downstream ES	Downstream EE	Inclusion junction count (control)	Skipping junction count (control)	Inclusion junction count (TGF-β)	Skipping junction count (TGF-β)	P-value	FDR	IncLevel1	IncLevel2	IncLevel difference
	ENSMUSG00000027455.16	Nsfl1c	chr2	+	151502454	151502460	151500714	151500789	151503013	151503179	0	433	482	123	0	0	0	0.79	-0.79
	ENSMUSG00000039953.13	Clstn1	chr4	+	149641657	149641714	149638232	149638395	149643194	149643352	63	65	190	6	1.22125e-15	1.78363e-11	0.412	0.958	-0.546
	ENSMUSG00000025912.16	Mybl1	chr1	-	9671578	9671758	9667414	9670012	9672211	9672316	4	0	8	13	9.01434e-12	7.75789e-08	1	0.218	0.782
	ENSMUSG00000031078.15	Cttn	chr7	-	144450977	144451088	144449559	144449615	144452026	144452137	375	381	1002	206	1.06236e-11	7.75789e-08	0.361	0.736	-0.375
	ENSMUSG00000030516.14	Tjp1	chr7	-	65314092	65314332	65312554	65313424	65314658	65315009	229	50	56	106	1.62749e-11	9.50778e-08	0.637	0.168	0.469
	ENSMUSG00000032366.15	Tpm1	chr9	-	67031950	67032026	67031451	67031514	67032465	67032541	168	998	1400	1550	7.13178e-11	3.47199e-07	0.1	0.374	-0.274
	ENSMUSG00000015143.15	Actn1	chr12	-	80170685	80170766	80170182	80170248	80171728	80171875	391	16	808	308	2.29209e-10	9.56458e-07	0.941	0.63	0.311
	ENSMUSG00000025060.15	Slk	chr19	+	47627647	47627740	47625304	47625484	47635468	47635598	167	50	64	142	3.01404e-10	9.78223e-07	0.673	0.217	0.456
	ENSMUSG00000039542.16	Ncam1	chr9	-	49531973	49531976	49523521	49523646	49543010	49543142	0	10	321	24	2.85407e-10	9.78223e-07	0	0.929	-0.929
	ENSMUSG00000033728.14	Lrrc14	chr15	+	76710963	76711083	76710730	76710836	76712866	76713220	8	0	15	15	3.6242e-10	1.05863e-06	1	0.356	0.644
	ENSMUSG00000025290.17	Rps24	chr14	+	24495429	24495449	24493382	24493493	24495774	24495823	217	3748	1036	2566	1.16719e-09	3.09943e-06	0.049	0.263	-0.214
	ENSMUSG00000036833.16	Pnpla7	chr2	+	24978125	24978221	24976100	24976313	24980033	24980102	2	0	1	8	1.69447e-09	4.12462e-06	1	0.071	0.929
	ENSMUSG00000097166.1	9330179D12Rik	chr6	+	127185368	127185574	127149388	127149563	127211499	127212119	0	4	17	2	2.32038e-09	5.21371e-06	0	0.781	-0.781
	ENSMUSG00000063952.16	Brpf3	chr17	+	28828343	28828441	28821085	28821592	28835761	28835829	3	0	2	8	1.27361e-08	2.6573e-05	1	0.131	0.869
	ENSMUSG00000024589.18	Nedd4l	chr18	+	65167513	65167573	65165571	65165646	65172274	65172406	99	56	6	48	3.72582e-08	7.25541e-05	0.558	0.082	0.476
	ENSMUSG00000028032.13	Papss1	chr3	+	131565947	131566060	131565591	131565643	131579310	131579425	3	8	2	0	4.2243e-08	7.71199e-05	0.176	1	-0.824
	ENSMUSG00000038056.15	Kmt2c	chr5	-	25330795	25330900	25329446	25329575	25338412	25338581	1	0	3	8	5.44288e-08	9.35215e-05	1	0.18	0.82
	ENSMUSG00000036552.19	Ermard	chr17	+	15065825	15065945	15061068	15061182	15074416	15074993	1	6	2	0	1.16051e-07	0.000179131	0.085	1	-0.915
	ENSMUSG00000032366.15	Tpm1	chr9	-	67032465	67032541	67031950	67032026	67032793	67032864	455	244	788	1576	1.16518e-07	0.000179131	0.553	0.249	0.304
	ENSMUSG00000052125.16	F730043M19Rik	chr12	-	33138842	33139062	33135965	33136043	33139572	33139621	12	0	40	15	1.56886e-07	0.000229132	1	0.518	0.482
	ENSMUSG00000110105.1	Gm45844	chr7	-	7239979	7240207	7233330	7234502	7267218	7267280	5	0	1	5	2.28313e-07	0.000317572	1	0.073	0.927
	ENSMUSG00000005087.17	Cd44	chr2	-	102831329	102831536	102828541	102828610	102853014	102853236	116	76	49	229	2.43659e-07	0.000322978	0.39	0.082	0.308
	ENSMUSG00000055320.18	Tead1	chr7	+	112842039	112842102	112841887	112841950	112856052	112856064	2	0	37	19	2.54314e-07	0.000322978	1	0.578	0.422
	ENSMUSG00000034826.14	Nup54	chr5	-	92434221	92434383	92431038	92431122	92434652	92434757	6	0	0	5	3.08152e-07	0.000375046	1	0	1
	ENSMUSG00000026565.18	Pou2f1	chr1	-	165952780	165952856	165945901	165946002	166002561	166002609	3	0	1	6	3.60736e-07	0.000421484	1	0.099	0.901
	ENSMUSG00000039607.17	Rbms3	chr9	-	116678646	116678697	116636368	116636479	116681130	116681227	1	0	7	10	4.57617e-07	0.000514115	1	0.343	0.657
	ENSMUSG00000024357.10	Sil1	chr18	-	35432463	35432551	35430043	35430307	35438266	35438380	9	0	0	3	5.86776e-07	0.000634804	1	0	1
	ENSMUSG00000031774.8	Fam192a	chr8	-	94597050	94597108	94591590	94591702	94601496	94601678	1	6	1	0	6.25393e-07	0.000652418	0.107	1	-0.893
	ENSMUSG00000034949.18	Zfr2	chr10	+	81233610	81233761	81233154	81233242	81237356	81237553	1	5	1	0	8.91755e-07	0.000898213	0.09	1	-0.91
	ENSMUSG00000020593.16	Lpin1	chr12	-	16571163	16571262	16568389	16568519	16573659	16573785	39	3	10	20	1.13936e-06	0.00110936	0.886	0.231	0.655
	ENSMUSG00000041607.17	Mbp	chr18	+	82575600	82575633	82575171	82575207	82578935	82579058	2	0	1	6	1.39866e-06	0.00123886	1	0.12	0.88
	ENSMUSG00000031860.17	Pbx4	chr8	+	69864897	69865014	69859079	69859153	69866467	69866603	7	0	0	3	1.3996e-06	0.00123886	1	0	1
	ENSMUSG00000025728.16	Pigq	chr17	-	25942266	25942396	25937263	25937462	25942793	25942832	1	5	1	0	1.34597e-06	0.00123886	0.097	1	-0.903
	ENSMUSG00000052512.17	Nav2	chr7	+	49551596	49552049	49547838	49548541	49556909	49556996	5	0	84	15	1.46346e-06	0.00125728	1	0.581	0.419
	ENSMUSG00000046169.10	Adamts6	chr13	+	104428834	104428958	104426934	104427068	104429789	104429870	2	0	13	10	1.55991e-06	0.00130186	1	0.415	0.585
	ENSMUSG00000031819.13	Emc8	chr8	-	120659004	120659074	120653913	120658248	120667756	120667763	4	0	3	7	1.67857e-06	0.00136197	1	0.226	0.774
	ENSMUSG00000032497.19	Lrrfip2	chr9	+	111173080	111173122	111170255	111170324	111175776	111175842	0	3	6	0	1.77217e-06	0.00139906	0	1	-1
	ENSMUSG00000030228.18	Pik3c2g	chr6	+	139617902	139618160	139616314	139616386	139621811	139622565	0	3	6	0	1.82363e-06	0.00140179	0	1	-1
	ENSMUSG00000040785.19	Ttc3	chr16	+	94408746	94408901	94403313	94403368	94409683	94409710	1	0	3	6	2.11942e-06	0.00154771	1	0.197	0.803
	ENSMUSG00000027160.16	Ccdc34	chr2	+	110037404	110037534	110032331	110032439	110038079	110038276	5	0	1	10	2.10885e-06	0.00154771	1	0.051	0.949
	ENSMUSG00000087574.1	C030037D09Rik	chr11	+	88722649	88722698	88720488	88720572	88724078	88724173	4	0	0	4	2.27186e-06	0.00161856	1	0	1
	ENSMUSG00000020173.17	Cobl	chr11	-	12306957	12307128	12266855	12267144	12309613	12309752	22	11	1	0	2.82294e-06	0.00196329	0.482	1	-0.518
	ENSMUSG00000086629.8	2810403D21Rik	chrX	+	108858267	108858372	108855879	108855929	108886344	108886896	0	2	9	0	3.02961e-06	0.00205802	0	1	-1
	ENSMUSG00000015451.16	C4a	chr17	-	34810497	34810600	34810286	34810376	34811113	34811188	0	2	7	0	3.33196e-06	0.00221197	0	1	-1
	ENSMUSG00000053687.15	Dpep2	chr8	-	105990595	105990910	105989891	105990018	105991647	105991759	15	3	0	2	3.44577e-06	0.00223669	0.616	0	0.616
	ENSMUSG00000026193.15	Fn1	chr1	-	71603659	71603929	71602309	71602497	71604969	71605083	143	309	3364	1930	3.73401e-06	0.0023711	0.141	0.383	-0.242
	ENSMUSG00000087574.1	C030037D09Rik	chr11	+	88722649	88722698	88720692	88720831	88724078	88724173	7	1	0	4	3.95634e-06	0.00241152	0.84	0	0.84
	ENSMUSG00000039607.17	Rbms3	chr9	-	116627889	116627937	116586017	116586095	116636368	116636479	0	1	13	9	3.96279e-06	0.00241152	0	0.522	-0.522
	ENSMUSG00000041132.11	N4bp2l1	chr5	-	150577171	150577299	150576639	150576767	150594263	150594462	0	3	4	0	4.30932e-06	0.00256888	0	1	-1
	ENSMUSG00000020448.16	Rnf185	chr11	-	3428883	3428902	3426565	3426678	3452208	3452334	5	0	8	10	4.67738e-06	0.00273253	1	0.415	0.585
	ENSMUSG00000021509.5	Slc25a48	chr13	+	56448997	56449069	56438354	56438535	56451020	56451279	0	2	9	0	5.80086e-06	0.00326691	0	1	-1
	ENSMUSG00000056228.10	Cars2	chr8	-	11547029	11547087	11542901	11542977	11547726	11547844	2	0	0	4	5.81579e-06	0.00326691	1	0	1
	ENSMUSG00000059327.9	Eda	chrX	+	100381454	100381478	100309993	100310099	100389701	100389881	0	2	8	0	6.28009e-06	0.00346116	0	1	-1
	ENSMUSG00000051427.14	Ccdc157	chr11	-	4158159	4158289	4149930	4150102	4160158	4160218	7	0	6	7	7.02797e-06	0.00380161	1	0.314	0.686
	ENSMUSG00000031583.13	Wrn	chr8	-	33361167	33361268	33353294	33353399	33385451	33385527	0	2	5	0	7.25852e-06	0.00385493	0	1	-1
	ENSMUSG00000024533.17	Spire1	chr18	-	67501067	67501241	67497176	67497314	67503430	67503573	66	14	37	60	7.4982e-06	0.00391111	0.685	0.221	0.464
	ENSMUSG00000024505.16	Dtwd2	chr18	-	49729169	49729326	49728368	49728459	49733070	49733161	5	0	0	2	7.74816e-06	0.00392232	1	0	1
	ENSMUSG00000021000.17	Mia2	chr12	+	59146335	59146362	59144698	59144770	59146846	59146872	260	49	115	102	7.92251e-06	0.00392232	0.818	0.488	0.33
	ENSMUSG00000040483.15	Xaf1	chr11	+	72304665	72304861	72303326	72303462	72306563	72306652	5	0	0	2	7.83773e-06	0.00392232	1	0	1
	ENSMUSG00000027859.10	Ngf	chr3	+	102480839	102480996	102469927	102469960	102509710	102509842	2	0	0	3	8.1841e-06	0.00398429	1	0	1
	ENSMUSG00000035236.17	Scai	chr2	-	39082709	39082852	39080373	39080547	39083537	39083610	1	0	4	6	8.74714e-06	0.00418859	1	0.254	0.746
	ENSMUSG00000090799.2	Klhl33	chr14	-	50892374	50893299	50892117	50892285	50896447	50897507	3	0	2	3	9.69542e-06	0.00456779	1	0.085	0.915
	ENSMUSG00000074863.5	Platr25	chr13	-	62746601	62746831	62738891	62739098	62760581	62760709	0	2	4	0	1.03935e-05	0.00481894	0	1	-1
	ENSMUSG00000062729.11	Ppox	chr1	-	171280139	171280255	171279429	171279574	171280358	171280522	0	2	4	0	1.09144e-05	0.00491716	0	1	-1
	ENSMUSG00000032066.9	Bco2	chr9	-	50541042	50541171	50540096	50540257	50544456	50544559	4	0	0	2	1.0942e-05	0.00491716	1	0	1
	ENSMUSG00000026781.17	Acbd5	chr2	+	23075545	23075610	23069450	23069619	23078143	23078216	34	0	52	19	1.15503e-05	0.00511186	1	0.656	0.344
	ENSMUSG00000026305.15	Lrrfip1	chr1	+	91078390	91078435	91068562	91068649	91079030	91079081	1	0	6	8	1.1787e-05	0.00513879	1	0.365	0.635
	ENSMUSG00000030790.15	Adm	chr7	+	110628256	110628376	110627660	110627821	110628524	110628674	6	0	0	1	1.32039e-05	0.00567187	1	0	1
	ENSMUSG00000055320.18	Tead1	chr7	+	112856052	112856064	112841887	112841950	112856797	112856932	0	2	19	8	1.3628e-05	0.00568677	0	0.687	-0.687
	ENSMUSG00000037613.16	Tnfrsf23	chr7	-	143670831	143671015	143665808	143668592	143679944	143680073	23	1	7	13	1.35242e-05	0.00568677	0.911	0.194	0.717
	ENSMUSG00000028028.11	Alpk1	chr3	-	127687581	127687641	127679360	127681452	127695553	127695752	0	1	5	0	1.44588e-05	0.00594846	0	1	-1
	ENSMUSG00000028977.17	Casz1	chr4	+	148934580	148934649	148932757	148933592	148936165	148936256	3	0	0	2	1.64538e-05	0.00601281	1	0	1
	ENSMUSG00000045917.17	Tmem268	chr4	+	63569943	63570093	63565656	63565766	63579932	63580013	1	0	1	4	1.52091e-05	0.00601281	1	0.111	0.889
	ENSMUSG00000039361.11	Picalm	chr7	+	90194272	90194296	90191653	90191753	90195654	90195714	157	33	197	185	1.55247e-05	0.00601281	0.804	0.478	0.326
	ENSMUSG00000046782.14	Ttc6	chr12	+	57660237	57660596	57658064	57658139	57672932	57673386	0	1	21	0	1.56056e-05	0.00601281	0	1	-1
	ENSMUSG00000006179.9	Prss16	chr13	-	22005090	22005232	22003145	22003325	22005981	22006272	15	9	9	0	1.53956e-05	0.00601281	0.46	1	-0.54
	ENSMUSG00000026843.15	Fubp3	chr2	+	31604613	31604716	31600452	31600551	31608084	31608226	3	0	0	2	1.62433e-05	0.00601281	1	0	1
	ENSMUSG00000039585.15	Myo9a	chr9	+	59790035	59790092	59788414	59788514	59801913	59802011	2	0	7	8	1.66737e-05	0.00601281	1	0.388	0.612
	ENSMUSG00000030353.15	Tead4	chr6	-	128243369	128243509	128230591	128230732	128246817	128246861	0	2	3	0	1.57092e-05	0.00601281	0	1	-1
	ENSMUSG00000004264.17	Phb2	chr6	+	124713061	124713141	124712335	124712563	124714829	124714959	5	0	0	1	1.61484e-05	0.00601281	1	0	1
	ENSMUSG00000012889.8	Podnl1	chr8	+	84127784	84127894	84127597	84127662	84128569	84128726	0	1	12	6	1.65528e-05	0.00601281	0	0.535	-0.535
	ENSMUSG00000022674.15	Ube2v2	chr16	-	15577014	15577140	15552676	15556543	15581058	15581207	144	6	57	27	1.71739e-05	0.00602266	0.929	0.534	0.395
	ENSMUSG00000085558.7	4930412C18Rik	chr4	+	9784904	9785161	9782625	9782739	9819923	9821951	2	0	0	2	1.75257e-05	0.00602266	1	0	1
	ENSMUSG00000045467.13	Ttll13	chr7	+	80247283	80247551	80246375	80246663	80248294	80248335	2	0	0	2	1.71099e-05	0.00602266	1	0	1
	ENSMUSG00000100291.6	2310069B03Rik	chr6	-	82881236	82881333	82880394	82880456	82881723	82881832	0	1	5	0	1.74759e-05	0.00602266	0	1	-1
	ENSMUSG00000067942.6	Zfp160	chr17	+	21018828	21018889	21011675	21011777	21020071	21020198	1	0	0	3	1.97193e-05	0.0066207	1	0	1
	ENSMUSG00000112164.1	Gm19990	chr12	+	56263906	56263944	56261341	56261488	56265441	56266384	6	1	0	1	1.96493e-05	0.0066207	0.827	0	0.827
	ENSMUSG00000055850.12	Rnf181	chr6	-	72361311	72361370	72361116	72361226	72362275	72362360	0	3	1	0	1.99489e-05	0.00662167	0	1	-1
	ENSMUSG00000085890.7	Tnfsf13os	chr11	+	69682816	69682999	69682137	69682147	69683426	69683526	2	0	0	2	2.06318e-05	0.00663718	1	0	1
	ENSMUSG00000026205.8	Slc23a3	chr1	-	75132598	75132780	75132151	75132272	75132950	75133027	0	2	2	0	2.06773e-05	0.00663718	0	1	-1
	ENSMUSG00000031554.18	Adam5	chr8	-	24742097	24742151	24727185	24727430	24746656	24746771	0	3	1	0	2.05368e-05	0.00663718	0	1	-1
	ENSMUSG00000027408.7	Cpxm1	chr2	-	130394921	130395072	130394736	130394825	130395635	130395723	0	1	5	0	2.10315e-05	0.00667751	0	1	-1
	ENSMUSG00000039254.16	Pomt1	chr2	+	32244785	32244950	32244358	32244389	32246014	32246110	0	2	2	0	2.14625e-05	0.00670377	0	1	-1
	ENSMUSG00000053333.15	Dis3l2	chr1	+	86791415	86791457	86760287	86760389	86812511	86812589	1	0	0	3	2.20322e-05	0.00670377	1	0	1
	ENSMUSG00000026017.13	Carf	chr1	+	60102626	60102784	60098246	60098307	60105310	60105434	0	2	2	0	2.17918e-05	0.00670377	0	1	-1
	ENSMUSG00000025786.17	Zdhhc3	chr9	-	123098922	123098974	123090976	123091132	123100262	123100592	4	0	0	1	2.19724e-05	0.00670377	1	0	1
	ENSMUSG00000030041.9	M1ap	chr6	+	83028391	83028532	83026197	83026404	83029769	83030183	2	0	0	2	2.26035e-05	0.00680667	1	0	1
	ENSMUSG00000028689.14	Ccdc163	chr4	+	116711285	116711378	116710100	116710284	116714839	116715104	6	0	2	5	2.32506e-05	0.00693012	1	0.198	0.802
	ENSMUSG00000019726.12	Lyst	chr13	+	13686832	13686988	13684090	13684101	13687618	13687629	7	0	3	5	2.64373e-05	0.00730367	1	0.227	0.773
	ENSMUSG00000021196.14	Pfkp	chr13	-	6593100	6593164	6588488	6588653	6594962	6595036	2	0	0	2	2.62183e-05	0.00730367	1	0	1
	ENSMUSG00000073102.7	Drc1	chr5	+	30348662	30348749	30347055	30347193	30350400	30350523	0	1	4	0	2.52958e-05	0.00730367	0	1	-1
	ENSMUSG00000087403.9	Kantr	chrX	-	152320209	152320284	152315311	152315419	152327160	152327239	2	0	0	2	2.57427e-05	0.00730367	1	0	1
	ENSMUSG00000025607.15	Copg2	chr6	-	30895541	30895594	30890600	30890672	30896660	30896710	4	0	3	6	2.63605e-05	0.00730367	1	0.269	0.731
	ENSMUSG00000031774.8	Fam192a	chr8	-	94591172	94591288	94589310	94589407	94601543	94601644	10	0	1	4	2.58068e-05	0.00730367	1	0.123	0.877
	ENSMUSG00000057637.13	Prdm2	chr4	-	143194660	143194734	143142123	143142234	143212614	143212705	0	2	2	0	2.5787e-05	0.00730367	0	1	-1
	ENSMUSG00000110633.1	Gm32122	chr8	-	96376090	96376147	96371726	96372093	96376297	96376472	0	2	2	0	2.65042e-05	0.00730367	0	1	-1
	ENSMUSG00000097571.9	Jpx	chrX	+	103496437	103496530	103493718	103493947	103529644	103530710	9	0	0	1	2.68374e-05	0.00732635	1	0	1
	ENSMUSG00000028042.15	Zbtb7b	chr3	-	89385661	89385862	89380343	89381515	89387062	89387671	1	0	0	2	2.71936e-05	0.00735485	1	0	1
	ENSMUSG00000074813.14	Morrbid	chr2	-	128336792	128336912	128336371	128336494	128429093	128429323	0	1	4	0	2.77865e-05	0.00744628	0	1	-1
	ENSMUSG00000038145.17	Snrk	chr9	+	122131892	122131942	122117265	122117407	122136905	122137601	7	0	3	6	2.84907e-05	0.00746302	1	0.272	0.728
	ENSMUSG00000025019.17	Lcor	chr19	+	41545874	41546007	41483526	41483600	41555607	41555701	0	1	4	0	2.86155e-05	0.00746302	0	1	-1
	ENSMUSG00000029352.14	Crybb3	chr5	-	113078382	113078515	113077023	113077677	113079759	113079878	4	0	0	1	2.86155e-05	0.00746302	1	0	1
	ENSMUSG00000044083.12	Efcab8	chr2	+	153810205	153810357	153809827	153809895	153810871	153811006	0	1	4	0	2.96887e-05	0.00767439	0	1	-1
	ENSMUSG00000035270.15	Impg2	chr16	+	56267061	56267250	56264962	56265173	56268216	56268424	0	1	4	0	3.13635e-05	0.00796634	0	1	-1
	ENSMUSG00000086741.1	Gm15816	chr8	-	23143123	23143204	23140824	23141265	23149407	23149585	2	0	2	5	3.11922e-05	0.00796634	1	0.206	0.794
	ENSMUSG00000073563.3	Csnk1g3	chr18	+	53948644	53948668	53948047	53948154	53953244	53955548	41	77	103	38	3.19792e-05	0.0080527	0.314	0.7	-0.386
	ENSMUSG00000113679.1	Gm10432	chr12	+	100300956	100301095	100295628	100295730	100301466	100302315	0	2	1	0	3.29099e-05	0.00814659	0	1	-1
	ENSMUSG00000030231.11	Plekha5	chr6	+	140563567	140563648	140556803	140556857	140569352	140569415	2	0	0	4	3.28179e-05	0.00814659	1	0	1
	ENSMUSG00000049606.16	Zfp644	chr5	-	106695642	106695699	106619539	106619642	106696531	106696826	0	5	6	1	3.34792e-05	0.00821788	0	0.813	-0.813
	ENSMUSG00000045319.13	Proser2	chr2	-	6129627	6129829	6113892	6114113	6129895	6130146	23	19	0	5	3.4641e-05	0.00843221	0.339	0	0.339
	ENSMUSG00000021185.16	Dglucy	chr12	+	100787615	100787672	100786137	100786246	100829598	100829725	0	1	3	0	3.58814e-05	0.00866196	0	1	-1
	ENSMUSG00000020456.17	Ogdh	chr11	+	6316977	6317080	6296951	6297199	6338557	6338712	1	0	0	2	3.69698e-05	0.00866808	1	0	1
	ENSMUSG00000027994.14	Mcub	chr3	-	129926364	129926469	129916938	129917142	129969949	129969989	1	0	0	2	3.67284e-05	0.00866808	1	0	1
	ENSMUSG00000028901.13	Gmeb1	chr4	-	132252430	132252493	132251674	132251832	132253964	132254252	0	1	3	0	3.64727e-05	0.00866808	0	1	-1
	ENSMUSG00000074813.14	Morrbid	chr2	-	128179067	128179148	128178318	128178695	128195993	128196183	1	0	4	6	3.73905e-05	0.00866808	1	0.302	0.698
	ENSMUSG00000044456.16	Rin3	chr12	+	102350881	102350954	102312974	102313182	102368363	102369848	0	1	3	0	3.73833e-05	0.00866808	0	1	-1
	ENSMUSG00000041301.15	Cftr	chr6	+	18255952	18256041	18255223	18255474	18258230	18258317	0	2	1	0	3.87135e-05	0.00890389	0	1	-1
	ENSMUSG00000031575.18	Ash2l	chr8	-	25828765	25828859	25823138	25823306	25832639	25832735	0	1	3	0	3.90174e-05	0.00890389	0	1	-1
	ENSMUSG00000087368.7	BC065397	chrX	+	136743423	136743460	136741887	136741950	136744492	136744708	1	0	0	6	4.32726e-05	0.00892954	1	0	1
	ENSMUSG00000071454.13	Dtnb	chr12	+	3632809	3632964	3591905	3591986	3648222	3648389	0	1	3	0	4.20654e-05	0.00892954	0	1	-1
	ENSMUSG00000015451.16	C4a	chr17	-	34820047	34820163	34819785	34819962	34820521	34820654	0	1	3	0	4.03757e-05	0.00892954	0	1	-1
	ENSMUSG00000085890.7	Tnfsf13os	chr11	+	69688359	69688438	69684328	69684673	69690749	69691141	1	0	0	4	4.4021e-05	0.00892954	1	0	1
	ENSMUSG00000040842.17	Szrd1	chr4	-	141120323	141120373	141113000	141115864	141139691	141139727	1	0	0	5	4.2483e-05	0.00892954	1	0	1
	ENSMUSG00000024274.10	Zscan30	chr18	-	23970931	23971101	23964817	23965833	23971381	23971787	3	0	0	1	4.25162e-05	0.00892954	1	0	1
	ENSMUSG00000097313.2	Gm26569	chr16	-	29910515	29910595	29908389	29908503	29946453	29946517	0	2	1	0	3.98845e-05	0.00892954	0	1	-1
	ENSMUSG00000031442.21	Mcf2l	chr8	+	13014818	13014893	13013534	13013650	13017346	13017468	1	0	0	4	4.37131e-05	0.00892954	1	0	1
	ENSMUSG00000020458.16	Rtn4	chr11	+	29706409	29708770	29705534	29705591	29733632	29733840	302	63	1025	52	4.39053e-05	0.00892954	0.222	0.539	-0.317
	ENSMUSG00000028763.18	Hspg2	chr4	+	137524935	137525142	137522458	137522650	137526337	137526421	3	0	0	1	4.32597e-05	0.00892954	1	0	1
	ENSMUSG00000029452.18	Tmem116	chr5	+	121482332	121482437	121467853	121467985	121487749	121487799	0	1	3	0	3.97381e-05	0.00892954	0	1	-1
	ENSMUSG00000024053.11	Emilin2	chr17	-	71280673	71280849	71273373	71275287	71310148	71310271	0	1	3	0	4.26704e-05	0.00892954	0	1	-1
	ENSMUSG00000031169.13	Porcn	chrX	-	8203158	8203289	8201175	8201276	8203791	8203835	3	0	0	1	4.11238e-05	0.00892954	1	0	1
	ENSMUSG00000025217.15	Btrc	chr19	+	45406544	45406586	45364086	45364274	45456532	45456610	1	0	0	5	4.14345e-05	0.00892954	1	0	1
	ENSMUSG00000030882.19	Dnhd1	chr7	+	105696397	105696563	105693320	105696198	105696722	105696915	0	1	3	0	4.24054e-05	0.00892954	0	1	-1
	ENSMUSG00000030583.16	Sipa1l3	chr7	-	29503850	29503915	29494552	29495081	29505293	29505460	1	0	0	2	4.19229e-05	0.00892954	1	0	1
	ENSMUSG00000034329.16	Brip1	chr11	-	86196253	86196299	86195032	86195167	86197868	86197980	1	0	0	2	4.46534e-05	0.00899535	1	0	1
	ENSMUSG00000020027.18	Socs2	chr10	-	95410651	95410755	95390564	95390645	95412658	95412994	1	0	0	3	4.69047e-05	0.00938415	1	0	1
	ENSMUSG00000020817.16	Rabep1	chr11	+	70919176	70919281	70917314	70917782	70920851	70920968	27	0	52	16	4.74814e-05	0.00943492	1	0.656	0.344
	ENSMUSG00000028631.7	Kcnq4	chr4	-	120711222	120711384	120704354	120704575	120713011	120713100	1	0	0	3	4.83933e-05	0.00955113	1	0	1
	ENSMUSG00000042350.13	Arel1	chr12	-	84952190	84952416	84951081	84951381	84965888	84966030	0	3	1	0	4.98446e-05	0.00964916	0	1	-1
	ENSMUSG00000040195.11	Nemp1	chr10	+	127678933	127679135	127676639	127676828	127688232	127688348	0	3	1	0	4.93268e-05	0.00964916	0	1	-1
	ENSMUSG00000038535.17	Zfp280d	chr9	+	72309251	72309406	72307950	72308068	72312077	72312248	5	0	18	19	4.9881e-05	0.00964916	1	0.317	0.683
	ENSMUSG00000037104.9	Socs5	chr17	+	87120747	87120808	87107678	87108047	87121061	87121218	2	0	0	1	5.78631e-05	0.00972995	1	0	1
	ENSMUSG00000001870.16	Ltbp1	chr17	+	75248893	75248996	75178809	75179204	75266487	75266610	0	1	2	0	5.9357e-05	0.00972995	0	1	-1
	ENSMUSG00000058240.14	Cryzl1	chr16	-	91717403	91717475	91701071	91701205	91728557	91728597	0	1	2	0	5.84126e-05	0.00972995	0	1	-1
	ENSMUSG00000015377.10	Dennd6b	chr15	-	89186753	89186819	89186362	89186427	89186955	89187050	2	0	0	1	5.81289e-05	0.00972995	1	0	1
	ENSMUSG00000063506.14	Arhgap22	chr14	+	33362442	33362575	33298703	33298791	33364392	33364514	2	0	0	1	5.96255e-05	0.00972995	1	0	1
	ENSMUSG00000039599.16	Fam149b	chr14	+	20356354	20356497	20351311	20351416	20374329	20374454	0	1	2	0	5.96087e-05	0.00972995	0	1	-1
	ENSMUSG00000015451.16	C4a	chr17	-	34811994	34812154	34811769	34811863	34812822	34812882	0	1	2	0	5.9483e-05	0.00972995	0	1	-1
	ENSMUSG00000020821.17	Kif1c	chr11	+	70703267	70703344	70700547	70700709	70704457	70704523	0	1	2	0	5.86215e-05	0.00972995	0	1	-1
	ENSMUSG00000021066.9	Atl1	chr12	+	69960547	69960562	69959040	69959472	69963227	69966417	0	5	10	9	5.60278e-05	0.00972995	0	0.502	-0.502
	ENSMUSG00000002031.13	Ift46	chr9	+	44774182	44774231	44773687	44773784	44776359	44776437	2	0	0	1	5.71063e-05	0.00972995	1	0	1
	ENSMUSG00000020389.19	Cdkl3	chr11	+	52035946	52036020	52033513	52033611	52084370	52084490	2	0	0	1	5.84991e-05	0.00972995	1	0	1
	ENSMUSG00000041607.17	Mbp	chr18	+	82575534	82575633	82575171	82575207	82578935	82579058	1	0	0	6	5.63512e-05	0.00972995	1	0	1
	ENSMUSG00000084803.8	5830444B04Rik	chr4	-	155413718	155413887	155410836	155411812	155414720	155414878	0	1	2	0	5.93735e-05	0.00972995	0	1	-1
	ENSMUSG00000026767.12	Mindy3	chr2	-	12405859	12405920	12397492	12397566	12419158	12419249	2	0	0	1	5.78631e-05	0.00972995	1	0	1
	ENSMUSG00000057375.13	Yipf1	chr4	+	107340985	107341102	107318941	107319105	107359606	107359822	0	1	2	0	5.95481e-05	0.00972995	0	1	-1
	ENSMUSG00000034321.14	Exosc1	chr19	-	41926531	41926565	41923565	41924088	41931355	41931430	0	1	2	0	5.58927e-05	0.00972995	0	1	-1
	ENSMUSG00000026017.13	Carf	chr1	+	60108082	60108200	60105343	60105427	60109221	60109449	0	1	7	0	5.51805e-05	0.00972995	0	1	-1
	ENSMUSG00000026305.15	Lrrfip1	chr1	+	91088633	91088711	91084945	91085005	91091601	91091667	2	0	0	1	5.86605e-05	0.00972995	1	0	1
	ENSMUSG00000044083.12	Efcab8	chr2	+	153809827	153809895	153804886	153805017	153810871	153811006	2	0	0	1	5.82276e-05	0.00972995	1	0	1
	ENSMUSG00000053332.13	Gas5	chr1	+	161036819	161036852	161036207	161036244	161038224	161038272	0	1	2	0	5.58e-05	0.00972995	0	1	-1
	ENSMUSG00000026890.19	Lhx6	chr2	-	36087367	36087471	36081952	36084075	36090961	36091136	2	19	14	4	5.50561e-05	0.00972995	0.058	0.673	-0.615
	ENSMUSG00000016024.9	Lbp	chr2	+	158314152	158314216	158309600	158309729	158320263	158320440	0	1	2	0	5.80259e-05	0.00972995	0	1	-1
	ENSMUSG00000044162.12	Tnip3	chr6	+	65597355	65597454	65596131	65596197	65599812	65599941	0	1	2	0	5.92783e-05	0.00972995	0	1	-1
	ENSMUSG00000069601.14	Ank3	chr10	+	69904447	69904510	69904197	69904270	69927694	69927818	2	0	0	1	5.79727e-05	0.00972995	1	0	1
	ENSMUSG00000030730.12	Atp2a1	chr7	-	126447136	126447254	126446870	126446988	126447382	126447516	0	1	2	0	5.95571e-05	0.00972995	0	1	-1
	ENSMUSG00000040010.10	Slc7a5	chr8	-	121886279	121886383	121884982	121885132	121887496	121887541	2	0	0	1	5.93749e-05	0.00972995	1	0	1
	ENSMUSG00000033327.18	Tnxb	chr17	+	34681953	34682322	34679860	34680586	34683283	34683577	55	11	5	0	5.80995e-05	0.00972995	0.59	1	-0.41
	ENSMUSG00000032514.11	Ttc21a	chr9	+	119950819	119951020	119950600	119950698	119952154	119952284	2	0	0	1	5.87929e-05	0.00972995	1	0	1
	ENSMUSG00000031860.17	Pbx4	chr8	+	69859079	69859153	69832490	69832851	69870028	69870182	6	0	0	1	6.72697e-05	0.0109164	1	0	1
	ENSMUSG00000020027.18	Socs2	chr10	-	95392413	95392936	95390564	95390645	95412658	95413109	4	0	2	3	6.93711e-05	0.0111952	1	0.129	0.871
	ENSMUSG00000041769.13	Ppp2r2d	chr7	+	138860836	138860909	138848458	138848665	138868409	138868507	0	1	6	0	7.00662e-05	0.0112452	0	1	-1
	ENSMUSG00000096965.7	3300005D01Rik	chr17	+	5801198	5801341	5799490	5799993	5802712	5802893	8	0	36	12	7.0941e-05	0.0113234	1	0.605	0.395
	ENSMUSG00000097537.2	2610020C07Rik	chr16	+	11207491	11207576	11203694	11203747	11223236	11223615	1	0	0	8	7.30532e-05	0.0115972	1	0	1
	ENSMUSG00000035539.14	Ccdc180	chr4	+	45944337	45944498	45941782	45941924	45944940	45945078	7	1	0	2	7.37406e-05	0.011643	0.771	0	0.771
	ENSMUSG00000055320.18	Tead1	chr7	+	112856052	112856064	112842039	112842102	112856797	112856932	0	4	52	13	7.60635e-05	0.0119452	0	0.787	-0.787
	ENSMUSG00000043831.12	Lysmd4	chr7	+	67222975	67223038	67222595	67222629	67223608	67223891	1	4	1	0	7.92049e-05	0.0123721	0.149	1	-0.851
	ENSMUSG00000024588.9	Fech	chr18	-	64470681	64470816	64464085	64464184	64478650	64478770	1	0	0	1	8.64764e-05	0.0125002	1	0	1
	ENSMUSG00000043747.12	1520401A03Rik	chr17	-	23717979	23718012	23717299	23717332	23718103	23718133	0	1	1	0	9.47162e-05	0.0125002	0	1	-1
	ENSMUSG00000090386.10	Mir99ahg	chr16	+	77459373	77459502	77436354	77436402	77501502	77501610	1	0	0	1	8.70367e-05	0.0125002	1	0	1
	ENSMUSG00000079418.3	Atg4a	chrX	+	140988279	140988365	140986278	140986389	140990157	140990256	0	1	1	0	9.0918e-05	0.0125002	0	1	-1
	ENSMUSG00000013236.17	Ptprs	chr17	-	56429098	56429157	56424879	56424977	56435609	56436191	1	0	0	1	9.30753e-05	0.0125002	1	0	1
	ENSMUSG00000005656.9	Snx6	chr12	-	54795453	54795501	54770718	54770840	54795647	54795664	1	0	0	1	9.38372e-05	0.0125002	1	0	1
	ENSMUSG00000018920.11	Cxcl16	chr11	-	70456940	70456991	70455654	70456062	70458075	70458145	0	1	1	0	9.3638e-05	0.0125002	0	1	-1
	ENSMUSG00000042709.15	Atpaf2	chr11	-	60409585	60409630	60407293	60407391	60416985	60417035	0	1	1	0	9.40293e-05	0.0125002	0	1	-1
	ENSMUSG00000039878.13	Slc39a5	chr10	-	128398067	128398237	128397687	128397828	128398404	128398567	0	1	1	0	8.31979e-05	0.0125002	0	1	-1
	ENSMUSG00000035234.18	Abraxas1	chr5	-	100815161	100815228	100809755	100809875	100820830	100820940	0	1	1	0	9.24726e-05	0.0125002	0	1	-1
	ENSMUSG00000029173.12	Sepsecs	chr5	-	52664167	52664321	52656225	52656355	52665161	52665394	1	0	0	1	8.4695e-05	0.0125002	1	0	1
	ENSMUSG00000070031.11	Sp140	chr1	+	85630459	85630564	85626099	85626165	85632477	85632620	1	0	0	1	8.92443e-05	0.0125002	1	0	1
	ENSMUSG00000028784.14	Spocd1	chr4	+	129953531	129953643	129951734	129951860	129953868	129954019	0	1	1	0	8.86081e-05	0.0125002	0	1	-1
	ENSMUSG00000061894.15	Zscan20	chr4	-	128609029	128609162	128604476	128604712	128609993	128610098	1	0	0	1	8.66634e-05	0.0125002	1	0	1
	ENSMUSG00000029920.9	Smarcad1	chr6	+	65043835	65044108	65043205	65043445	65052619	65052749	113	34	89	122	9.03973e-05	0.0125002	0.54	0.205	0.335
	ENSMUSG00000042870.15	Tom1	chr8	+	75050189	75050268	75033704	75033827	75052149	75052222	0	1	1	0	9.15078e-05	0.0125002	0	1	-1
	ENSMUSG00000097893.8	1700034P13Rik	chr1	+	9751808	9751928	9750357	9750405	9752448	9752564	1	0	0	1	8.78724e-05	0.0125002	1	0	1
	ENSMUSG00000050017.11	Pitpnb	chr5	+	111347780	111347855	111338282	111338428	111371311	111371389	1	0	0	1	9.18365e-05	0.0125002	1	0	1
	ENSMUSG00000032527.13	Pccb	chr9	-	101030174	101030243	101012704	101012815	101034668	101034867	0	1	6	0	8.27174e-05	0.0125002	0	1	-1
	ENSMUSG00000026799.15	Med27	chr2	+	29379933	29380004	29349845	29349990	29389812	29389873	0	1	1	0	9.21583e-05	0.0125002	0	1	-1
	ENSMUSG00000038831.16	Ralgps1	chr2	-	33155287	33155339	33146569	33146653	33157771	33157929	0	1	1	0	9.35701e-05	0.0125002	0	1	-1
	ENSMUSG00000031174.17	Rpgr	chrX	-	10215224	10215359	10213547	10213654	10216215	10216482	1	0	0	1	8.64764e-05	0.0125002	1	0	1
	ENSMUSG00000074500.11	Zfp558	chr9	-	18461339	18461403	18459656	18459752	18467919	18468046	1	0	0	1	9.27028e-05	0.0125002	1	0	1
	ENSMUSG00000095620.7	Csta2	chr16	+	36238823	36238885	36221467	36221646	36253013	36253111	0	1	1	0	9.28536e-05	0.0125002	0	1	-1
	ENSMUSG00000030166.14	Rad52	chr6	+	119914169	119914237	119911047	119911141	119915966	119916042	1	0	0	1	9.23948e-05	0.0125002	1	0	1
	ENSMUSG00000074405.8	Zfp865	chr7	+	5021521	5021680	5020575	5020655	5022406	5024039	0	1	1	0	8.42263e-05	0.0125002	0	1	-1
	ENSMUSG00000075318.13	Scn2a	chr2	+	65682689	65682781	65681996	65682125	65683670	65683943	1	0	0	1	9.03996e-05	0.0125002	1	0	1
	ENSMUSG00000075289.5	Carns1	chr19	-	4175004	4175031	4172862	4173220	4175393	4175454	0	1	1	0	9.50031e-05	0.0125002	0	1	-1
	ENSMUSG00000025464.15	Paox	chr7	+	140117246	140117356	140115798	140115940	140126325	140126572	0	1	1	0	8.87907e-05	0.0125002	0	1	-1
	ENSMUSG00000037519.17	Ppfia1	chr7	-	144488690	144488717	144485032	144485208	144489196	144489259	0	1	1	0	9.50031e-05	0.0125002	0	1	-1
	ENSMUSG00000074627.11	Mroh8	chr2	-	157265072	157265195	157258027	157258107	157269480	157269626	1	0	0	1	8.75947e-05	0.0125002	1	0	1
	ENSMUSG00000040433.16	Zbtb38	chr9	-	96732247	96732313	96718209	96718309	96748469	96748604	0	1	1	0	9.25499e-05	0.0125002	0	1	-1
	ENSMUSG00000032478.14	Nme6	chr9	+	109835269	109835414	109833195	109833295	109841475	109841515	1	0	0	1	8.55394e-05	0.0125002	1	0	1
	ENSMUSG00000010651.4	Acaa1b	chr9	-	119153669	119153712	119151815	119151914	119153925	119154005	21	0	0	1	8.54278e-05	0.0125002	1	0	1
	ENSMUSG00000070047.14	Fat1	chr8	+	45049841	45049877	45045030	45045168	45050780	45050918	49	227	115	124	9.36801e-05	0.0125002	0.148	0.428	-0.28
	ENSMUSG00000013033.16	Adgrl1	chr8	+	83926261	83926276	83924150	83924355	83929463	83930264	0	1	1	0	9.54381e-05	0.0125011	0	1	-1
	ENSMUSG00000000631.20	Myo18a	chr11	+	77854677	77854722	77853751	77853891	77857722	77857845	161	52	181	6	0.000115966	0.0151222	0.704	0.959	-0.255
	ENSMUSG00000005417.17	Mprip	chr11	+	59772151	59772217	59771616	59771702	59775515	59776223	497	188	872	86	0.000119841	0.015558	0.647	0.875	-0.228
	ENSMUSG00000054792.15	Klhl18	chr9	-	110450719	110450860	110432433	110432538	110476465	110476590	2	0	2	4	0.000124664	0.0161126	1	0.204	0.796
	ENSMUSG00000021457.14	Syk	chr13	+	52624707	52624776	52623244	52623276	52631656	52631744	2	0	5	6	0.000126327	0.0162555	1	0.363	0.637
	ENSMUSG00000038085.13	Cnbd2	chr2	+	156328317	156328455	156320009	156320063	156333578	156333632	9	0	2	4	0.000127552	0.0163412	1	0.206	0.794
	ENSMUSG00000025078.9	Nhlrc2	chr19	+	56574816	56574879	56570796	56570871	56588169	56588269	0	1	8	4	0.000137853	0.0175838	0	0.584	-0.584
	ENSMUSG00000063889.16	Crem	chr18	-	3299161	3299308	3295321	3295416	3325360	3325474	4	0	8	6	0.000164125	0.0208439	1	0.402	0.598
	ENSMUSG00000025007.13	Aldh18a1	chr19	-	40585489	40585605	40574210	40574369	40588309	40588410	13	0	7	6	0.000167742	0.021211	1	0.396	0.604
	ENSMUSG00000035325.16	Sec31a	chr5	-	100373424	100373715	100368293	100368352	100375207	100375331	582	21	538	96	0.000169098	0.0212904	0.904	0.655	0.249
	ENSMUSG00000025373.14	Rnf41	chr10	+	128432196	128432317	128428590	128428703	128436467	128436603	1	0	2	4	0.000173857	0.0217955	1	0.216	0.784
	ENSMUSG00000040651.9	Tasor	chr14	+	27467505	27467565	27466166	27466311	27471617	27472546	6	0	8	7	0.000187179	0.0233653	1	0.449	0.551
	ENSMUSG00000080316.11	Spaca6	chr17	+	17836720	17836744	17827157	17827327	17838086	17838509	2	0	1	4	0.000202083	0.0251185	1	0.177	0.823
	ENSMUSG00000022270.16	Retreg1	chr15	+	25941064	25941243	25940772	25940950	25964223	25964350	9	3	0	1	0.000206046	0.0255025	0.577	0	0.577
	ENSMUSG00000053453.9	Thoc7	chr14	-	13957061	13957180	13954538	13954656	13961184	13961277	21	11	4	30	0.000216527	0.0266868	0.515	0.069	0.446
	ENSMUSG00000032294.17	Pkm	chr9	+	59663039	59663156	59658998	59659153	59665199	59665366	11	15	18	1	0.000228926	0.0280963	0.291	0.91	-0.619
	ENSMUSG00000063450.14	Syne2	chr12	+	76100027	76100096	76099229	76099512	76100991	76101131	40	205	104	118	0.000232653	0.0284343	0.118	0.376	-0.258
	ENSMUSG00000019989.8	Enpp3	chr10	-	24820571	24820632	24817125	24817964	24824802	24824928	6	7	38	1	0.000248726	0.030272	0.378	0.964	-0.586
	ENSMUSG00000027667.13	Zfp639	chr3	+	32513039	32513192	32510663	32510732	32517028	32517139	1	3	7	0	0.000262435	0.0318079	0.141	1	-0.859
	ENSMUSG00000031389.17	Arhgap4	chrX	-	73906156	73906219	73905650	73905863	73906428	73906591	0	3	5	1	0.000266549	0.0321731	0	0.778	-0.778
	ENSMUSG00000034940.15	Synrg	chr11	+	84039655	84039691	84039210	84039321	84040796	84040928	47	22	21	57	0.000276555	0.0332435	0.632	0.229	0.403
	ENSMUSG00000033728.14	Lrrc14	chr15	+	76711355	76711530	76710648	76710836	76712866	76712923	60	0	73	15	0.00030399	0.0363916	1	0.691	0.309
	ENSMUSG00000028041.17	Adam15	chr3	-	89340862	89340937	89340400	89340472	89341507	89341577	84	19	10	18	0.000309728	0.0369271	0.746	0.27	0.476
	ENSMUSG00000030203.17	Dusp16	chr6	-	134758618	134758757	134725835	134725995	134792276	134792475	1	4	14	1	0.00032253	0.0382972	0.115	0.879	-0.764
	ENSMUSG00000097571.9	Jpx	chrX	+	103496437	103496530	103493718	103493947	103524866	103524996	8	4	0	3	0.000324645	0.0383922	0.552	0	0.552
	ENSMUSG00000046169.10	Adamts6	chr13	+	104413707	104413810	104399942	104400006	104426934	104427068	0	2	47	6	0.000330675	0.0388906	0	0.822	-0.822
	ENSMUSG00000035325.16	Sec31a	chr5	-	100373379	100373715	100368293	100368352	100375207	100375331	640	21	616	96	0.000331522	0.0388906	0.904	0.663	0.241
	ENSMUSG00000028041.17	Adam15	chr3	-	89340862	89340937	89340400	89340472	89341113	89341157	35	10	2	10	0.000335866	0.0392426	0.7	0.117	0.583
	ENSMUSG00000051586.17	Mical3	chr6	-	120953633	120953684	120952374	120952485	120957698	120957793	4	37	31	28	0.000342041	0.0398048	0.075	0.452	-0.377
	ENSMUSG00000056268.15	Dennd1b	chr1	+	139092554	139093980	139090453	139090555	139101967	139102093	8	0	7	13	0.000360962	0.04184	1	0.048	0.952
	ENSMUSG00000061689.15	Dlgap4	chr2	+	156748022	156748102	156745834	156746196	156748943	156749356	1	0	2	4	0.000366388	0.0423011	1	0.245	0.755
	ENSMUSG00000025059.16	Gk	chrX	-	85706237	85706324	85701936	85704396	85711050	85711131	3	21	23	12	0.000371141	0.0426812	0.083	0.548	-0.465
	ENSMUSG00000011832.16	Evi5l	chr8	+	4201933	4201966	4200799	4200921	4202935	4203076	0	13	10	11	0.000388904	0.0445486	0	0.427	-0.427
	ENSMUSG00000028246.13	Faxc	chr4	+	21958443	21958667	21948691	21948888	21982385	21982502	6	0	13	6	0.000418807	0.0477865	1	0.464	0.536

## Sheet: Table S3. Gene signatures
Supplementary table S3.
Gene signatures used in this study.
EMT, ECM, and TGF-β-induced gene signatures were shown.
	TGF-β score (defined in this study)			ECM score (reported by Chakravarthy et al.)			EMT score (reported by Mak et al.)
	Upregulated by TGF-β (520 genes)	Downregulated by TGF-β ( 228 genes)		ECM-upregulated (30 genes)	ECM-downregulated (28 genes)		Epithelial markers (25 genes)	Mesenchymal markers (52 genes)
	ABTB2	ABCB4		ACAN	A2M		AP1G1	ADAM12
	ACTN1	ACAA1		ADAM12	ABI3BP		ATP8B1	ADAMTS12
	ACVR1	ACOT1		ADAM8	COL14A1		CDH1	ADAMTS2
	ADAM12	ADAP1		ADAMTS14	COL4A3		CDS1	AEBP1
	ADAM8	ADH7		COL10A1	COL4A4		CGN	ANGPTL2
	ADAMTS6	ADORA2A		COL11A1	COL4A6		CLDN4	ANTXR1
	ADAMTS7	AGAP2		COL1A1	CCN1		CNOT1	AXL
	ADARB1	ALDH1A1		COL1A2	CCN2		CTNND1	BNC2
	ADD2	ALDH3A1		COL3A1	DCN		DYNC1LI2	CALD1
	ADGRA1	ALDOC		COL5A1	DDR2		ERBB3	CDH2
	ADGRA2	AMDHD1		COL5A2	DPT		ESRP1	CMTM3
	ADSSL1	AMHR2		COL5A3	ECM2		ESRP2	CNRIP1
	AFF4	ANGPT2		COL7A1	FBLN1		F11R	COL10A1
	AHR	ANGPTL8		COMP	FBLN5		GALNT3	COL1A1
	AIF1L	ANKS4B		FAP	FGF2		GPR56	COL1A2
	AK1	ANXA10		FN1	FLRT2		GRHL2	COL3A1
	AKAP11	ANXA11		ITGAX	GPM6B		HOOK1	COL5A1
	AMMECR1	APELA		LOXL2	ITGA9		IRF6	COL5A2
	AMOTL1	APOA1		MFAP2	JAM2		MAP7	COL6A1
	ANGPTL2	APOC2		MMP1	LAMA2		MARVELD2	COL6A2
	ANKRD1	AQP11		MMP11	LAMC3		MARVELD3	COL6A3
	ANKRD44	AQP8		MMP12	MFAP4		MYO5B	COL8A1
	ANO1	ARHGAP40		MMP9	MFAP5		OCLN	DACT1
	ANXA6	ARL14		POSTN	MYH11		PRSS8	EMP3
	AOX1	ATOH8		SERPINH1	PDGFRA		SPINT1	FAP
	APBA1	ATP2A3		SPP1	RECK			FBN1
	APBB2	ATP7B		SULF1	TLL1			FN1
	APPL1	ATP8B1		TGFBI	TNXB			FSTL1
	ARG1	BACE2		TIMP1				GPC6
	ARHGEF19	BCAS1		VCAN				GYPC
	ARID3A	BICDL1						HTRA1
	ARID5A	C1RL						INHBA
	ARL4C	CABLES1						ITGA11
	ASS1	CALR3						LOXL2
	ATM	CBLC						LRRC15
	ATP2B4	CBLN3						MMP2
	ATP8B2	CBR3						MSRB3
	ATRX	CCL15						NAP1L3
	ATXN1	CD53						NID2
	B4GALT1	CDX2						OLFML2B
	BACE1	CEBPA						PCOLCE
	BBS12	CELF4						PDGFRB
	BDH2	CFB						PMP22
	BDNF	CFTR						POSTN
	BDP1	CHST1						SPARC
	BHLHE40	CIDEB						SPOCK1
	BHLHE41	CIDEC						SULF1
	BLCAP	CLEC2D						SYT11
	BMP1	CLIC3						THBS2
	BMP7	CMTM7						VCAN
	BMPR2	CMTM8						VIM
	BTBD11	COBL						ZEB2
	BTG3	CPN1
	C1GALT1	CPNE2
	C1S	CROT
	CACNA1G	CX3CL1
	CADM4	CXCL17
	CALD1	CXCL5
	CAMK2N1	CYP2S1
	CARD10	DBP
	CARMIL1	DEF6
	CASP8AP2	DEPP1
	CAST	DGAT2
	CASTOR1	DIO1
	CCDC88A	DIO3
	CCL17	DIPK1B
	CCN1	DNAJB13
	CCN2	DQX1
	CCN4	EGLN3
	CCNE1	ELF3
	CCP110	EPHX1
	CCSAP	EPS8L3
	CCSER2	ERBB3
	CD109	ERMP1
	CDC42EP1	FAAH
	CDH6	FAM3D
	CDK5R1	FAM43A
	CDK5RAP2	FAM83E
	CEP170	FBP2
	CERCAM	FER1L6
	CHD7	FFAR4
	CHN1	FGF1
	CHRNA1	FGF21
	CHST11	FOS
	CISH	FRAT1
	CLASP2	FRAT2
	CLDN4	FUT2
	CNN2	GALM
	CNNM4	GALNT12
	COL1A1	GCNT3
	COL27A1	GGT6
	COL5A1	GIPC2
	COL7A1	GJB1
	COQ10B	GLDC
	CORO6	GLOD5
	CPEB2	GNGT2
	CPLANE1	GPD1
	CPNE8	GPD1L
	CREB3L1	GPR146
	CRIM1	GRIN1
	CRIP2	GRTP1
	CRISPLD2	GSTA1
	CRLF1	GSTA3
	CRYAB	GSTA4
	CSF1	GSTM1
	CSF2	HABP2
	CSGALNACT1	HAL
	CSRNP1	HNF1A
	CTIF	HPSE
	CTSC	HPX
	CTSE	HRCT1
	CTSL	HSD17B14
	CTSW	ID3
	CTTNBP2NL	IGDCC4
	CTXN1	IGFBP5
	CYP1B1	IL1RN
	DAAM1	IL33
	DBN1	IQGAP2
	DCBLD2	ITGA1
	DHRS3	ITGA7
	DIPK1A	ITGB7
	DLG1	ITIH2
	DLG5	KCTD14
	DNAJA4	KIF5C
	DNAJB5	KLB
	DPY19L1	KLF15
	DPY19L4	KRT13
	DPYSL3	KRT4
	DSE	LDHD
	DST	LGALS2
	DUSP28	LGALS3BP
	DUSP5	LGALS4
	DUSP8	LRRC26
	DYNAP	LY6D
	DYNC2H1	MAPT
	DYRK3	MEP1A
	DZIP1L	METTL7B
	DZIP3	MLLT3
	E2F7	MMP15
	EDEM3	MMP28
	EDN1	MT2A
	EEA1	MUC4
	EFNB2	MYH14
	ELFN1	MYLK
	ENC1	MYO15B
	ENDOD1	NGEF
	EPB41L1	NID2
	EPHB2	NOTCH1
	EPN2	NPW
	ERFE	NPY4R
	EXT1	NQO1
	F2R	NRN1
	F3	P2RX4
	FAM13B	PACRG
	FAM171A1	PAPLN
	FAM189A2	PAX9
	FAM210B	PCSK6
	FAM84A	PDZK1IP1
	FBLN2	PGLYRP1
	FBXO17	PHLDA2
	FBXO30	PKLR
	FBXO36	PLA2G7
	FES	PLEKHG6
	FEZ2	PLIN4
	FGD3	PLLP
	FGF2	PLS1
	FKBP14	PPP1R1B
	FKBP7	PROSER2
	FLNC	PTPN6
	FN1	PTPRH
	FNBP1L	PTPRU
	FNDC3B	RAB27A
	FOSB	RBBP8NL
	FOSL2	RBP4
	FOXF1	REG4
	FRMD4A	RGL1
	FRMD6	RGS11
	FRMPD1	RORC
	FST	RTN4RL1
	FSTL3	SELENBP1
	FXYD5	SELENOP
	FZD1	SEMA4A
	FZD2	SGPP2
	GAB2	SLC16A6
	GABRE	SLC22A18
	GADD45A	SLC26A11
	GADD45B	SLC44A3
	GADD45G	SLCO2A1
	GALC	SMAGP
	GALNT3	SMIM6
	GATM	SMPD3
	GFOD1	SMTNL2
	GFRA1	SPI1
	GHR	SPIRE2
	GJA1	SPTSSB
	GJB3	SULT1C2
	GLCE	SUOX
	GLIPR1	TCEA3
	GNB4	TCF23
	GPC1	TERF1
	GXYLT1	TFCP2L1
	HAS2	TFF1
	HCK	TFF2
	HEG1	TFF3
	HERC3	TJP3
	HILPDA	TMEM125
	HIP1	TMEM136
	HIPK2	TMPRSS2
	HK2	TNFSF13
	HMGA2	TNXB
	HMOX1	TPM2
	HOOK3	TSPAN1
	HOXA1	TSPAN15
	HOXA5	TTC39A
	HOXA6	TTR
	HSD3B7	UAP1L1
	HSPA13	UGT1A6
	HTRA1	USH1G
	IER3	VCAM1
	IER5L	VIL1
	IFFO2	VNN1
	IGF1R	VSIG1
	IGFBP4	VSTM5
	IGFBP7	WFDC1
	IGLON5	WNK4
	IGSF11	WNT4
	IL11	YPEL2
	IL18RAP	ZBTB7C
	IL34
	INHBA
	INPP5A
	IRX3
	ITGA5
	ITGAV
	ITGB1
	ITGB2
	ITPR1
	JAG1
	JPH1
	JUN
	JUNB
	KATNAL1
	KIRREL1
	KLF9
	KLHDC8A
	KLHL1
	KLHL11
	KLHL26
	KLHL30
	KRT14
	L3MBTL3
	LAMP2
	LAYN
	LCE1F
	LCOR
	LDLRAD4
	LGMN
	LGR6
	LHFPL2
	LHFPL6
	LIF
	LNPK
	LPP
	LRCH2
	LRRC8B
	LRRC8C
	LRRK2
	LSP1
	LTBP1
	LTBP2
	LTBP3
	LTBP4
	LY75
	MAGED2
	MAN1C1
	MAP1B
	MAP3K2
	MAP3K20
	MAP6
	MAPK13
	MAST4
	MCC
	MDN1
	METRNL
	METTL27
	MEX3A
	MFGE8
	MFHAS1
	MGA
	MICALL1
	MID2
	MIOS
	MMD
	MMP10
	MMP14
	MMP24
	MPP2
	MPP5
	MSANTD3
	MSN
	MYO10
	MYO5A
	MYO7A
	MYO9A
	MYSM1
	MYZAP
	NAV1
	NAV2
	NCAM1
	NCS1
	NES
	NGF
	NHSL1
	NIN
	NKAIN1
	NNAT
	NOCT
	NOL8
	NOS1AP
	NPR2
	NPTXR
	NR1D2
	NR4A2
	NREP
	NRG1
	NRIP1
	NRP2
	NSMCE3
	NUAK1
	NUP153
	ODAPH
	OLR1
	OSBPL8
	OSR1
	OSTM1
	OTUD4
	PADI1
	PAK6
	PARD6G
	PARVB
	PCDH1
	PCDHB5
	PCOLCE2
	PDGFA
	PDGFC
	PDLIM7
	PDZD4
	PFKFB3
	PFKFB4
	PGM3
	PHACTR2
	PHF20L1
	PHLDB3
	PHTF2
	PIEZO1
	PIK3CB
	PIM1
	PITPNC1
	PKHD1
	PKIA
	PLA2G16
	PLA2G4A
	PLAU
	PLEKHA2
	PLEKHO1
	PLK2
	PLS3
	PLSCR2
	PLXNA4
	PMEPA1
	PODNL1
	POGK
	PPFIBP1
	PPM1J
	PPP1R13L
	PPP1R18
	PRICKLE1
	PRKDC
	PRKG2
	PRNP
	PROS1
	PRRG4
	PRRX2
	PRSS22
	PRSS23
	PRSS27
	PRSS46P
	PTAR1
	PTGS1
	PTGS2
	PTK2B
	PTPN14
	PTPRB
	PTPRM
	PWWP3B
	PYY
	RAB11FIP2
	RAMP1
	RASL11B
	RASSF5
	RBM27
	RBPMS2
	RCN3
	RDH10
	RELT
	REM2
	RFLNB
	RGS12
	RHOB
	RHOBTB3
	RHOC
	RHOQ
	RIF1
	RNF152
	RO60
	ROR1
	RRAD
	SAMHD1
	SCHIP1
	SCOC
	SCX
	SDC3
	SEMA4D
	SEMA4F
	SEPT5
	SEPT6
	SERINC2
	SERPINB9
	SERPINE1
	SERPINF1
	SETD7
	SGK1
	SH3BGRL2
	SH3BP2
	SHANK2
	SIGLEC15
	SKIL
	SLC12A6
	SLC20A1
	SLC25A32
	SLC35B4
	SLC4A4
	SMAD7
	SMC5
	SMTN
	SNN
	SORCS2
	SOX4
	SPARC
	SPEG
	SPN
	SPSB1
	SSPN
	SSX2IP
	ST6GALNAC4
	STARD13
	STARD5
	STK38L
	SYN1
	SYT12
	SYTL5
	TARM1
	TASOR
	TASOR2
	TBC1D1
	TCF7
	TCP11L1
	TEAD2
	TEAD3
	TFR2
	THBS1
	THNSL1
	TIMP1
	TMCC2
	TMEFF1
	TMEM151B
	TMEM64
	TMX3
	TNFAIP3
	TNNT2
	TNS1
	TPBG
	TPM1
	TRIM54
	TTC39C
	TTC7B
	TTLL4
	TTPAL
	TUBA1A
	TUBB3
	TULP4
	UBE2F
	UBTD1
	UBTD2
	UCHL1
	ULBP1
	UPRT
	USP11
	USP31
	USP34
	USP43
	UTRN
	VASH1
	VASN
	VEZF1
	VGF
	VWA5A
	WDFY3
	WLS
	WNT7A
	WNT7B
	WNT9A
	XPO4
	ZBTB3
	ZBTB38
	ZC2HC1A
	ZEB1
	ZEB2
	ZFAND4
	ZYX

## Sheet: Table S4. Clinical parameters
Supplementary table S4.
Correlation between TGF-β scores and clinical parameters of 94 lung adenocarcinoma cases.
Correlation analysis was carried out between TGF-β scores and evaluated clinical parameters (sex, age, smoking status, stage at diagnosis, and performance status).
	Characteristics		TGF-β score			P-value
			High	Intermediate and low	Total
			n = 35	(n = 59)
	Sex	Male	13	22	35	0.99
		Female	22	37	59
	Age	≤ 70	20	35	55	0.84
		> 70	15	24	39
	Smoking	Current	18	20	38	0.24
		Former	14	33	47
		Never	3	6	9
	Stage at diagnosis	I	20	33	53	0.91
		II - IV	15	26	41
	Performance status	0	25	38	63	0.68
		1	9	20	29
		2	1	1	2

## Sheet: Table S5. Primers
Supplementary table S5.
Primers used in this study.
Primers used in this study were shown.
	Gene	Forward primer	Reverse primer
	GAPDH	GGTGAAGGTCGGAGTCAACGGA	GAGGGATCTCGCTCCTGGAAGA
	Cdh1	CCAAGCACGTATCAGGGTCA	ACTGCTGGTCAGGATCGTTG
	Snai1	GCGGAGTTGACTACCGACC	GAAGGTGAACTCCACACACG
	Snai2	GAACTGGACACACACACAGTTAT	TGCCGACGATGTCCATACAG
	Hmga2	GGAAATGGCCACAACAAGTCG	CCCATAAGGATTGTGGGGCA
	Zeb1	ACCCCTTCAAGAACCGCTTT	CAATTGGCCACCACTGCTAA
	Zeb2	GTCGCTGTGTTTGGTTGCTA	TTCACCACGTTTTTCCTCCTG
	Pdgfa	TGGCTCGAAGTCAGATCCACA	TTCTCGGGCACATGGTTAATG
	Pdgfb	CATCCGCTCCTTTGATGATCTT	GTGCTCGGGTCATGTTCAAGT
	Wnt7a	GGCTTCTCTTCGGTGGTAGC	TGAAACTGACACTCGTCCAGG
	Wnt7b	CGCTACGGCATCGACTTTTCT	TCTGCCCGCCTCATTGTTG
	Cd44 exon13	ATACAGACTCCAGTCATAGT	AGTTGTATCTGTGGGAAGAC
	Cttn exon11	AACCTCAACCCAGAAGGCTG	CGCGTGTTCCCGTGATTCTA
	Tjp1 exon20	GAAGGACCACCATTGCCG	CTGGGTGACCAAGAGCTGGT

## Sheet: Table S6. Multivariate analysis
Supplementary table S6.
Multivariate Cox regression analysis of 94 lung adenocarcinoma cases.
Multivariate Cox regression analysis of 94 lung adenocarcinoma cases including TGF-β score (high vs. intermediate and low expression) and the most important prognostic parameters (dichotomized stage II–IV vs. I, age > 70 vs. ≤ 70 years, performance status ≥ 1 vs. 0).
		Hazard ratio (95% confidence interval)	P-value
	TGF-β score	2.02 (1.19 - 3.44)	< 0.01
	Age	1.27 (0.74 - 2.18)	0.39
	Stage at diagnosis	2.87 (1.68 - 4.89)	< 0.01
	Performance status	1.38 (0.79 - 2.40)	0.26
